# Supplementary material for: LEAFY maintains apical stem cell activity during shoot development in the fern Ceratopteris richardii
Source: eLife. 2018 Oct 24;7:e39625. doi: 10.7554/eLife.39625 (PMC6200394; doi:10.7554/eLife.39625)
Supplement: Figure 3—source data 1. [file elife-39625-fig3-data1.xlsx]

## Sheet: Figure 3
		Geomean of Expression			Average Expression = average of bioreps geomeans			Error Bars are SEM = stdv(biorep geomeans)/sqrt(3)
		LFY1	LFY2		LFY1	LFY2		LFY1	LFY2
Imbibed Spores Day 1	Spore_BR1	0.00432658	0.248949		0.00293035	0.259548		0.00115975	0.0544552
	Spore_BR2	0.00383627	0.358719
	Spore_BR3	0.000628186	0.170976
		LFY1	LFY2		LFY1	LFY2		LFY1	LFY2
Male Gpt Day 5	Male Gpt Day 5_BR1	0.806721	1.33179		0.771751	1.2972		0.0292371	0.0194075
	Male Gpt Day 5_BR2	0.794854	1.29517
	Male Gpt Day 5_BR3	0.71368	1.26465
		LFY1	LFY2		LFY1	LFY2		LFY1	LFY2
Male and Herm Gpt Day 5	Male and Herm Gpt Day 5_BR1	0.65476	1.32091		0.6302	1.22331		0.0134678	0.0496075
	Male and Herm Gpt Day 5_BR2	0.6275	1.18996
	Male and Herm Gpt Day 5_BR3	0.608341	1.15907
		LFY1	LFY2		LFY1	LFY2		LFY1	LFY2
Male and Herm Gpt Day 8	Male and Herm Gpt Day 8_BR1	0.596725	1.13506		0.469134	1.13298		0.0671112	0.0223471
	Male and Herm Gpt Day 8_BR2	0.441425	1.09327
	Male and Herm Gpt Day 8_BR3	0.369253	1.1706
		LFY1	LFY2		LFY1	LFY2		LFY1	LFY2
Fertilized Gpt with Spt Embryo	Fertilized Gpt with Spt Embryo_BR1	0.993983	1.37949		0.910402	1.43231		0.118328	0.0436479
	Fertilized Gpt with Spt Embryo_BR2	0.676869	1.39852
	Fertilized Gpt with Spt Embryo_BR3	1.06035	1.51891
		LFY1	LFY2		LFY1	LFY2		LFY1	LFY2
3 Frond Whole Spt	3 Frond Whole Spt_BR1	2.02733	1.0991		2.32414	1.31515		0.390717	0.140171
	3 Frond Whole Spt_BR2	1.84652	1.26848
	3 Frond Whole Spt_BR3	3.09857	1.57789
		LFY1	LFY2		LFY1	LFY2		LFY1	LFY2
5 Frond Whole Spt Shoots	5 Frond Whole Spt Shoots_BR1	3.52237	1.55521		2.6401	1.38505		0.452456	0.0943753
	5 Frond Whole Spt Shoots_BR2	2.02477	1.22922
	5 Frond Whole Spt Shoots_BR3	2.37315	1.37073
		LFY1	LFY2		LFY1	LFY2		LFY1	LFY2
Unlobed Frond	Unlobed Frond_BR1	0.884189	1.22064		0.741738	1.24693		0.232004	0.118915
	Unlobed Frond_BR2	1.05295	1.46478
	Unlobed Frond_BR3	0.288075	1.05537
		LFY1	LFY2		LFY1	LFY2		LFY1	LFY2
Young Lobed Frond	Young Lobed Frond_BR1	0.0461075	1.34216		0.229927	0.981538		0.124639	0.19135
	Young Lobed Frond_BR2	0.467654	0.690292
	Young Lobed Frond_BR3	0.176019	0.912159
		LFY1	LFY2		LFY1	LFY2		LFY1	LFY2
Mature Lobed Frond	Mature Lobed Frond_BR1	0.295843	1.55239		0.462	1.16985		0.0830865	0.192518
	Mature Lobed Frond_BR2	0.543053	0.940707
	Mature Lobed Frond_BR3	0.547104	1.01644
		LFY1	LFY2		LFY1	LFY2		LFY1	LFY2
Fertile Complex Frond	Fertile Complex Frond_BR1	0.09198	1.75652		0.259	1.55064		0.114473	0.15473
	Fertile Complex Frond_BR2	0.206901	1.24762
	Fertile Complex Frond_BR3	0.47812	1.64779
