# Supplementary material for: LEAFY maintains apical stem cell activity during shoot development in the fern Ceratopteris richardii
Source: eLife. 2018 Oct 24;7:e39625. doi: 10.7554/eLife.39625 (PMC6200394; doi:10.7554/eLife.39625)
Supplement: Figure 6—source data 1. [file elife-39625-fig6-data1.xlsx]

## Sheet: Sheet1
Geomean of Expression					Average Expression = average of bioreps geomeans		SEM = stdv(biorep geomeans)/sqrt(3)		SEM as % of AveExpression = SEM/Average expression
	LFY1	LFY2			LFY1	LFY2	LFY1	LFY2	LFY1	LFY2		LEGEND
D2.6S_1	0.0941482	0.139781		D2.6S_pn	0.0736067	0.117559	0.0105614	0.0111526	0.143485	0.0948681		P= phenotype
D2.6S_2	0.0675986	0.104784		D4.12S_pn	0.0298337	0.0950109	0.00403151	0.010399	0.135133	0.109451		pn= phenotype normal
D2.6S_3	0.0590735	0.10811		D13.2S_pn	0.0429871	0.103746	0.00773192	0.0152461	0.179866	0.146956		NHC = No Hairpin Control
D4.12S_1	0.0378178	0.114422		F9.11S_pn	0.0494214	0.0877653	0.00975476	0.0065529	0.197379	0.0746639
D4.12S_2	0.0268164	0.0788375		F3.2S NHC	0.133388	0.0762291	0.00997457	0.00673134	0.0747786	0.0883041
D4.12S_3	0.0248669	0.0917736		D2.6S_P	0	0.0177771	0	0.0107285	0	0.603501
D13.2S_1	0.0447692	0.129489		D4.12S_P	0.000571915	0.0107324	0.000571915	0.00799292	1	0.744744
D13.2S_2	0.0553989	0.105029		D13.2S_P	0.000813342	0.00290573	0.000813342	0.00148248	1	0.510193
D13.2S_3	0.0287932	0.0767211		F9.11S_P	0	0.00856803	0	0.00856803	0	1
F9.11S_1	0.0302498	0.0754245
F9.11S_2	0.0621384	0.0977567
F9.11S_3	0.055876	0.0901148
F3.2S_1	0.137624	0.0796406
F3.2S_2	0.148153	0.0858018			Average Expression		SEM of normalised value
F3.2S_3	0.114388	0.0632448			CrLFY1	CrLFY2	LFY1	LFY2
D2.6S_1_P	0	0.0309167		D2.6S_pn	0.551824	1.54217	0.0791784	0.146303
D2.6S_3_P	0	0.00463742		D4.12S_pn	0.223661	1.24639	0.030224	0.136418
D4.12S_1_P	0.00171575	0.00583849		D13.2S_pn	0.322271	1.36098	0.0579657	0.200004
D4.12S_2_P	0	0		F9.11S_pn	0.370509	1.15134	0.0731307	0.0859633
D4.12S_3_P	0	0.0263588		F3.2S NHC	1	1	0.0747786	0.0883041
D13.2S_1_P	0.00244003	0.00486929		D2.6S_P	0	0.233206	0	0.14074
D13.2S_2_P	0	0.00384791		D4.12S_P	0.00428761	0.140792	0.00428761	0.104854
D13.2S_3_P	0	0		D13.2S_P	0.00609757	0.0381184	0.00609757	0.0194477
F9.11S_1_P	0	0		F9.11S_P	0	0.112399	0	0.112399
F9.11S_2_P	0	0
F9.11S_3_P	0	0.0257041
	LFY1	LFY2			LFY1	LFY2	LFY1	LFY2	LFY1	LFY2
G13.2R.7S_1	0.0727974	0.0992775		G13.2R.7S_pn	0.0542968	0.0743055	0.0119275	0.0151889	0.219672	0.204412
G13.2R.7S_2	0.0580884	0.0767997		C3.5S_pn	0.0666712	0.0660963	0.0182298	0.0247947	0.273429	0.37513
G13.2R.7S_3	0.0320045	0.0468392		D20.2S NHC	0.075377	0.072942	0.0146117	0.0168763	0.193848	0.231366
C3.5S_1	0.0485239	0.0301364		E8.2S	0	0.00527204	0	0.0033074	0	0.627347
C3.5S_2	0.0483589	0.0545043		G13.2R.7S	0.000760168	0.00119563	0	6.55291e-06	0	0.0054807
C3.5S_3	0.103131	0.113648		C3.5S	0	0.00337127	0	0.00275263	0	0.816497
D20.2S NHC_2	0.0868968	0.063771
D20.2S NHC_3	0.092876	0.105658
E8.2S_1_P	0	0			Average Expression		SEM of normalised value
E8.2S_2_P	0	0.00444817			CrLFY1	CrLFY2	LFY1	LFY2
E8.2S_3_P	0	0.011368		D20.2S NHC	1	1	0.193848	0.231366
G13.2R.7S_1_P	0	0.00118761		E8.2S_P	0	0.0722772	0	0.0453429
G13.2R.7S_2_P	0.00152034	0.00120366		G13.2R.7S_P	0.0100849	0.0163915	0	8.98372e-05
C3.5S_1_P	0	0.00674253		C3.5S_P	0	0.0462185	0	0.0377372
C3.5S_2_P	0	0
