# Supplementary material for: LEAFY maintains apical stem cell activity during shoot development in the fern Ceratopteris richardii
Source: eLife. 2018 Oct 24;7:e39625. doi: 10.7554/eLife.39625 (PMC6200394; doi:10.7554/eLife.39625)
Supplement: Supplementary file 2. [file elife-39625-supp2.fas]

>AAB51587.1_FLORICAULA/LEAFY-like_protein_Pinus_radiata
CLEELFRNYGVRYITLTKMVDMGFTVNTLVNMTEQELDDLVRTLVEIYRVELLVGEKYGIKSAIRAEKRRLRQREHPFIVTEPGELARGKKNGLDYLFDLYEQCGKFLLDVQHIAKERGEKCPTKVTNQVFRHAKHSGAGYINKPKMRHYVHCYALHCLDIEQSNRLRRAYKERGENVGAWRQACYYPLVAMAKDNGWDIEGVFNKHEKLRIWYVPTKLRQLC
>AAB68601.1_FLORICAULA/LEAFY-like_protein_NDL_Pinus_radiata
SLEDLFKEYGVRYVTLAKMTEMGFTANTLVNMTEEEIEDLMKTLVELYHMDLLIGERYGIKSAIRAEKKRLRPREHPFIVTEPGELARGKKNGLDYLFDLYEQCGKFLLEVQRIAKEKGEKCPTKVTNQVFRHAKHNGAVYINKPKMRHYVHCYALHCLDSEQSNHLRRLYKERGENVGAWRQACYYPLVAIARENNWDIEGIFNRNEKLKIWYVPTKLRQLC
>AAC48985.1_NFL1_Nicotiana_tabacum
GLEELFQAYGIRYYTAAKIAELGFTVNTLLDMKDEELDDMMNSLSQIFRWELLVGERYGIKAAIRAERRRLRQREHPFIVTEPGEVARGKKNGLDYLFHLYEQCRDFLIQVQNIAKERGEKCPTKVTNQVFRYAKKAGASYINKPKMRHYVHCYALHCLDEEASNALRRAFKERGENVGAWRQACYKPLVAIAARQGWDIDTIFNAHPRLAIWYVPTRLRQLC
>AAC48986.1_NFL2_Nicotiana_tabacum
GLEELFQAYGIRYYTAAKIAELGFTVNTLLDMKDEELDDMMNSLSQIFRWELLVGERYGIKAAIRAERRRLRQREHPFIVTEPGEVARGKKNGLDYLFHLYEQCRDFLIQVQNIAKERGEKCPTKVTNQVFRYAKKAGASYINKPKMRHYVHCYALHCLDEEASNALRRAFKERGENVGAWRQACYKPLVAIAARQGWDIDTIFNAHPRLAIWYVPTKLRQLC
>AAC49912.1_ALF_protein_Petunia_x_hybrida
-LEEMFQAYGIRYYTAAKITELGFTVNTLLDMKDDELDDMMNSLSQIFRWELLVGERYGIKAAIRAERRRLRQREHPFIVTEPGEVARGKKNGLDYLFHLYEQCRDFLIQVQNIAKERGEKCPTKVTNQVFRFAKKAGASYINKPKMRHYVHCYALHCLDEDASNALRRAFKERGENVGAWRQACYKPLVAIAARQGWDIDAIFNGHPRLSIWYVPTKLRQLC
>AAF77608.1_MatstFLO_protein_Matteuccia_struthiopteris
LLEDLFKEYGVRSTTIIKIMEMGFTVSTLVNMMEQEIDDVIKTMMEGYHMELLVGEKYGLKSAIRAERKRQRTREHPFIVTEPGEVARGKKNGLDYLFDLYEQCARFLDEVQQMSRERGEKCPTKVTNQVFRHAKLKGASYINKPKMRHYVHCYALHCLDKEKSNLLRKLFKERGENVGAWRQACYYPLVDMARDNGWDIEGVFVRNEKLRIWYVPTKLRQLC
>AAO49794.1_floricaula-like_protein_Eschscholzia_californica_subsp._californica
GIEDFFQAYGIRYYTAAKIAELGFTVSTLLDMKDEELDDMMNSIYHIFRWDLLVGERYGIKAAVRAERRRLRQREHPFIVTEPGEVARGKKNGLDYLFHLYEQCRDFLIQVQNIAKERGEKCPTKVTNQVFRFAKKAGASYINKPKMRHYVHCYAFHCLDEEASNALRKGFKERGENVGAWRQACYEPLVAMAARQGWDIDGIFNAHPRLSIWYVPTKLRQLC
>AAV49503.1_NEEDLY-like_protein_partial_Picea_abies
------------------MTEMGFTANTLVNMTEEEIEDLMKTLVEIYHMDLLIGERYGIKSAIRAEKKRLRPREHPFIVTEPGELARGKKNGLDYLFDLYEQCGKFLLEVQRIAKEKGEKCPTKVTNQVFRHAKHNGAVYINKPKMRHYVHCYALHCLDSEQSNHLRRLYKERGENVGAWRQACYYPLVAIARENNWDIEGIFNRNEKLKIWYVPTKLRQLC
>AAV49504.1_LEAFY-like_protein_Picea_abies
CLEELFRHYGVRYITLTKMVDMGFTVNTLVNMTEQELDDLIRTLVDIYRVELLVGEKYGIKSAIRAEKRRLRQREHPFIVTEPGELARGKKNGLDYLFDLYEQCGKFLLDVQHIAKERGEKCPTKVTNQVFRHAKHSGAGYINKPKMRHYVHCYALHCLDVEQSNRLRRAYKERGENVGAWRQACYYPLVAMAKDNGWDIEGVFNKHEKLRIWYVPTKLRQLC
>AAX13294.1_transcription_factor_LFY_Lotus_japonicus
GLEELFQAYGIRYYTAAKIAELGFTVSTLVDMKDDELDDMMNSLSQIFRWDLLVGERYGIKAAVRAERRRLRQREHPFIVTEPGEVARGKKNGLDYLFHLYEQCREFLIQVQAIAKDRGEKCPTKVTNQVFRYAKKAGASYINKPKMRHYVHCYALHCLDEEVSNELRRGFKERGENVGAWRQACYKPLVAIAARQGWDIDAIFNAHPRLSIWYVPTKLRQLC
>Amborella_trichopoda_KF193872
GLEDLFQQYGVRYFT----------VNTLVNMREEEIDEMMGSLGEIFRWELLMGERYGIKSAIRAERRRLRQREHPFIVTEPGEVARGKKNGLDYLFHLYDECRNFLIQVQALAKERGEKCPNKVTNQVFRHAKRAGASHINKPKMRHYVHCYALHCLDEEASNALRRAFKERGENVGAWRQACYHPLVAMSHHHAWDVDALFASHPSLAIWYVPTKLRQLC
>ANS10152.1_leafy_protein_Gerbera_hybrid_cultivar
GLEEVFHAYGIRYLTATKIAELGFTANTLLDMKDEELDEMMNSLSHIFRWDLLVGERYGIKAAVRAERRRLRQREHPFIVTEPGEVARGKKNGLDYLFHLYEQCREFLIQVQSIAKERGEKCPTKVTNQVFRFAKKAGASYINKPKMRHYVHCYALHCLDEDASNALRRAFKERGENVGAWRQACYKPLVTIAARQGWDIDAIFNTHPRLSIWYVPTKLRQLC
>Antirrhinum_majus_AAA62574.1_FLO
GLEELFQAYGIRYYTAAKIAELGFTVNTLLDMRDEELDEMMNSLCQIFRWDLLVGERYGIKAAVRAERRRIRQREHPFIVTEPGEVARGKKNGLDYLFHLYEQCRDFLIQVQTIAKERGEKCPTKVTNQVFRYAKKAGANYINKPKMRHYVHCYALHCLDEAASNALRRAFKERGENVGAWRQACYKPLVAIAARQGWDIDTIFNAHPRLSIWYVPTKLRQLC
>Aquilegia_coe5G327800.1
TLEDFFQPYGIRYTMIAKIAELGFTVSTLLDMRDEELDEMMITLSQIVRLDLLVGEKYGIKAAIRAERRRHRQREHPFVVTEPGEVARGKKNGLDYLFHLYEECRQYLIQVQNIAKDRGEKCPTKVTNQVYRHAIQAGATHINKPKIRHYVHCYALHCLDEEASNALRKAFKDRGENVGAWRQACYEPLVKFASDHHYDIDCIFNDHPRLSIWYVPTKLRKLC
>Ath_At5g61850.1_LFY
GLEGLFGPYGIRFYTAAKIAELGFTASTLVGMKDEELEEMMNSLSHIFRWELLVGERYGIKAAVRAERRRLRQREHPFIVTEPGEVARGKKNGLDYLFHLYEQCREFLLQVQTIAKDRGEKCPTKVTNQVFRYAKKSGASYINKPKMRHYVHCYALHCLDEEASNALRRAFKERGENVGSWRQACYKPLVNIACRHGWDIDAVFNAHPRLSIWYVPTKLRQLC
>Atrichum_angustatum_FLO1_AF286054
RLKELFKDFGVQPATLAIMGQMGFTLSTLINMKDDEVDFVIKSIIEEYHLDLLMGEQFGIKAAIRAKRRLLRPREHPFIVTEPGEPAKGKKNGLDYLFNLYEQCGKFLEEVQQIAKEKGEKCPTKVTNEVFRHAKLTGAGYINKPKMRDYVHCYALHCLDVEQSNELRKAYKERGENVGAWCQACYYPLVLLARENEWDIDDLFNRNEKLRIWYVPTKLRQLC
>Atrichum_angustatum_FLO2_AF286055
RMKDLFKDFGVQPATLAVMGQMGFTMNTLTNMKDDEINFLIKSMIEEYHLELLMGEQFGIKAAIRAKRKLLRPREHPFIVTEPGEPAKGKKNGLDYLFDLYEQCGKFLEEVQLLAREKGEKCPFKVTNEVFRHAKHTGASYINKPKMRDYVHCYALHCLDLDQSNALRKVYKERGENVGAWCQACYFPLVSLARANDWDIDDLFNRNEKLRIWYVPTKLRQLC
>Bdi_Bradi5g20340_1
-LEELVSGYGVRASTVARISELGFTASTLLVMTDRELDDMTAALAGLFRWDLLIGERFGLRAALRAERSRLRQREHPFVVTEPGEVARAKKNGLDYLFHLYEQCRLFLLQVQSMAKLHGQKSPTKVTNQVFRYAKKVGASYINKPKMRHYVHCYALHCLDEAGSDALRRAYKARGENVGAWRQACYAPLVDISARHGFDIDAVFAAHPRLAIWYVPTRLRLLC
>Bra_Bra019619
GLEGLFGPYGVRFYTAAKIAELGFTASTLVGMKDEELEDMMNSLSHIFRWELLVGERYGIKAAVRAERRRLRQREHPFIVTEPGEVARGKKNGLDYLFHLYEQCREFLLQVQTIAKDRGEKCPTKVTNQVFRYAKKSGANYINKPKMRHYVHCYALHCLDEEASNALRRTFKERGENVGSWRQACYKPLVDIACRHGWDIDAVFNAHPRLSIWYVPTKLRQLC
>Bra_Bra029305
GLEGLFGPYGVRFYTAAKIAELGFTASTLVGMKDEELEDMMNSLSHIFRWELLVGERYGVKAAVRAERRRLRQREHPFIVTEPGEVARGKKNGLDYLFHLYEQCREFLIQVQTIAKDRGEKCPTKVTNQVFRYAKKSGASYINKPKMRHYVHCYALHCLDEEASNALRRAFKERGENVGSWRQACYKPLVNIACRHGWDIDAVFNAHPRLSIWYVPTKLRQLC
>Coleochaete_scutata_AHJ90705.1
NLDTLFHNYGLRPDTLAVMNQMGFTVSTLCNMTEQEIDIMVKMMVENLNMDLLQGEKFGIKAAIRSERRQLRPREHPFVVTEPGEAARGKKNGLDYLFQLYEESAKLLIEIQQLSLEKGEKVPTKVTNQVFRHAKQRGMGFINKPKMRQYVHCYALHCIAPAESKQAA------TRLQGAWRK-CWPVVSGMLRATRVHC-----------------------
>Cucumis_sativus_XP_004138016.1
GLEDLFQAYGIRYYTAAKIAELGFTVSTLVDMKDEELEDMMNSLSHIFRWDLLVGERYGIKAAVRAERRRLRQREHPFIVTEPGEVARGKKNGLDYLFHLYEQCREFLIQVQNIAKERGEKCPTKVTNQVFRYAKKAGASYINKPKMRHYVHCYALHCLDEEASNALRSVFKERGENVGAWRQACYKPLVTIAGTQGWDIDAIFNAHPRLAIWYVPTKLRQLC
>gi_14325233_dbj_AB052251_1__Physcomitrella_patens_subsp__patens_PPLFY1_mRNA_for_ORF
RLKELFKDFGVQPSTVAVMGQMGFTLSTLINMKDEEVDFVIKSMIEEYHLDLLMGEQFGIKAAVRAKRRLVRPREHPFIVTEPGEPAKGKKNGLDYLFDLYEQCGKFLEEVQHIAKEKGEKCPSKVTNEVFRHAKLTGAGYINKPKMRDYVHCYALHCLDVETSNNLRKEYKERGENVGAWCQACYFPLVKLARQNEWDIDDLFNRNDKLRIWYVPTKLRQLC
>gi_168025557_ref_XM_001765249_1__Physcomitrella_patens_subsp__patens_predicted__ORF
RLKELFKDFGVQPSTVTVMGQMGFTLSTLINMKDEEVDFVIKSMIEEYHLDLLMGEQFGIKAAVRAKRRLVRPREHPFIVTEPGEPAKGKKNGLDYLFDLYEQCGKFLEEVQHIAKEKGEKCPSKVTNEVFRHAKLTGAGYINKPKMRDYVHCYALHCLDVETSNNLRKEFKERGENVGAWCQACYFPLVTLARQNEWDIDDLFNQNDKLRIWYVPTKLRQLC
>gi_20086397_dbj_AB050085_1__Psilotum_nudum_PFY_mRNA_for_LFY_homolog__complete_c_ORF
PLRDLFKDYGVRMTTTAKVVEMGFTVNTLVNMTEQEIDDVIKTMLECYRIELLVGERYGFKSAIRAEKKRQRTREHPFIVTEPGELARGKKNGLDYLFDLYEQCARFLDEVQQMSKERGEKCPVKVTNQVFRHAKLKGASYINKPKMRHYVHCYALHCLDLQQSNHLRKLYKDRRENVGAWRQACYLPLVEMARQNGWDIEGVFNRNEKLRIWYVPTKLRQLC
>gi_20086399_dbj_AB050086_1__Botrychium_multifidum_var__robustum_HANA_mRNA_for_L_ORF
SLEELFKDYGVRITTIAKVVEMGSTVSTLVNMTEQEIDDVIKTILDGYHIELLVGERYGFKSAIRAEKRRHRPREHPFIVTEPGELARGKKNGLDYLFDLYEQCARFLGEVQQISKERGEKCPTKVTNQVFRHAKLKGASYINKPKMRHYVHCYALHCLDLEQSNHLRKLYKERGENVGAWRQACYYPLVEMARQNGWDIEGVFNRNEKLRIWYVPTKLRQLC
>gi_20086401_dbj_AB050087_1__Isoetes_asiatica_IsoLFY_mRNA_for_LFY_homolog__parti_ORF
-------------------------------MTDSEIEELMKVMRDSCHIELLVGEKYGIKTAIRTQKKHLRQREHPFIVTEPGELARGKKNGLDYLFHLYEQCGRFLEEVQQICKERGEKYPTKVTNQVFRHAKHVGASYINKPKMRHYVHCYALHCLSVEHSNHLRKLFKNRGESVGAWRQACYYPLVEMARENHWDIEGVFNRNDRLRIWYVPTRLRQLC
>gi_20086403_dbj_AB050088_1__Equisetum_arvense_EqLFY1_mRNA_for_LFY_homolog__part_ORF
-----------------------------------------------------------------------RTREHPFIVTEPGELARGKKNGLDYLFDLYEQCGRFLEEVQQMCKERGEKCPTKVTNQVFRHAKLKGASYINKPKMRHYVHCYALHCLDVEQSNRLRKLFKERGENVGAWRQACYHPLVELARQSGWDIEGLFNRNEKLRIWYVPTKLRQLC
>gi_20196201_dbj_AB050089_1__Equisetum_arvense_EqLFY2_mRNA_for_LFY_homolog__part_ORF
---------------------MGFTVSTLVNMTEPEIDDLVQALLDDPPDNLLVGEKYGLKSAIRAQKRCLRQREHPFIVTEPGELARGKKNGLDYLFSLYEQCAKFLEEVQQMSKERGEKCPTKVTNQVFRHAKLKGASYINKPKMRHYVHCYALHCLDVEQSNHFRKLYKERGENVGAWRQACYYPLVEMARRNGWDIEGVFNRNEKLRIWYVPMKLRQLC
>gi_21202808_dbj_AB049974_2__Ceratopteris_richardii_CRLFY1_mRNA__LEAFY_FLORICAUL_ORF
LLEDLFKDYGVRSTTIIKVMEMGFTVNTLVNMMEQEIDDLIKTMTESYHMELLVGEKYGLKSAIRAEKKRQRTREHPFIVTEPGEVARGKKNGLDYLFDLYEQCARFLDEVQQMARERGEKCPTKVTNQVFRHAKLKGASYINKPKMRHYVHCYALHCLDKEKSNFLRKQFKERGENVGAWRQACYYPLVDMARDNGWDIEGVFARNEKLRIWYVPTRLRQLC
>gi_21202810_dbj_AB049975_2__Ceratopteris_richardii_CRLFY2_mRNA__LEAFY_FLORICAUL_ORF
LLEDLFKDYGVRSTTIVKVMEMGFTVSTLVNMMEQEIDDVIKTMIEGYHMELLVGEKYGLKSAVRAERKRQRTREHPFIVTEPGEVARGKKNGLDYLFDLYEQCARFLDEVQQMARERGEKCPTKVTNQVFRHAKLKGASYINKPKMRHYVHCYALHCLDKDKSNFLRKQFKERGENVGAWRQACYFPLVDMARDNGWDIEGVFVRNEKLRIWYVPTKLRQLC
>gi_290795724_gb_GU563897_1__Ginkgo_biloba_LEAFY_protein_mRNA__complete_cds_ORF
SREELFRHYGVRYMTLTKMVEMGFTVNTLVNMTEHELDDVIRTLVDIYRVDLLVGEKYGIKSAVRAEKRRLRQREHPFIVTEPGELARGKKNGLDYLFDLYEQSGKFLLDVQHIAKERGEKCPTKVTNQVFRHAKHSGAGYINKPKMRHYVHCYALHCLDVDQSNRLRRLYKERGENVGAWRQACYYPLVVMAKENGWDIEGVFNQHEKLRIWYVPTKLRQLC
>gi_290795726_gb_GU563898_1__Ginkgo_biloba_Ndly_protein_mRNA__complete_cds_ORF
SLEDLFREYGVRYSTMAKMNEMGFTANTLVNMTEEEIEDLMKALVEIYRMDLLIGERYGIKSAVRAEKKRLRPREHPFIVTEPGELARGKKNGLDYLFDLYEQCGKFLSEVQRIAKERGEKCPTKVTNQVFRHAKHTGAVYINKPKMRHYVHCYALHCLDSEQSNHLRRIYKERGENVGAWRQACYYPLVAIARESNWDIEGVFNRNEKLRIWYVPTKLRQLC
>gi_302792522_ref_XM_002977981_1__Selaginella_moellendorffii_hypothetical_protei_ORF
TLDELFKDYGVRITTLAKMAEMGFTVQTLVNMTDQELEDVIKTMLEGYHVELLVGEKYGIKSAIRAERKHLRPREHPFIVTEPGELARGKKNGLDYLFDLYEQCGRYLDEVQQQCKERGEKCPTKVTNQVFRHAKHRGASYINKPKMRHYVHCYALHCLDLEQSNHLRKVFKDRGENVGAWRQACYYPLVEMARNLNWDIEGVFSRNDKLRIWYVPTRLRQLC
>gi_308524106_gb_HQ245775_1__Juniperus_chinensis_voucher_Peng07004_clone_1_NEEDL_ORF
---------------MAKMNEMGFTANTLINMTEEEVDDLMKTLVEIYRMDLLLGERYGIKSAIRAEKKRLRPREHPFIVTEPGELARGKKNGLDYLFDLYEQCGKFLLEVQRISKERGEKCPTKVTNQVFRHAKYTGAVYINKPKMRHYVHCYALHCLDSEQSNHLRRIYKERGENVGAWRQACYYPLVAIARENNWDIEGVFNRNEKLKIWYVPTKLRQ--
>gi_308524112_gb_HQ245778_1__Platycladus_orientalis_voucher_Peng07006_NEEDLY_pro_ORF
---------------MAKMNEMGFTANTLINMTEEEVDDLMKTLVEIYRMDLLLGERYGIKSAIRAEKKRLRPREHPFIVTEPGELARGKKNGLDYLFDLYEQCGKFLLEVQRISKERGEKCPTKVTNQVFRHAKXTGAVYINKPKMRHYVHCYALHCLDSEQSNHLRRIYKERGENVGAWRQACYYPLVAIARENNWDIEGVFNRNEKLKIWYVPTKLRQ--
>gi_308524118_gb_HQ245781_1__Thuja_occidentalis_voucher_Peng07007_NEEDLY_protein_ORF
---------------MAKMTEMGFTANTLINMTEEEVDDLMKTLVEIYRMDLLLGERYGIKSAIRAEKKRLRPREHPFIVTEPGELARGKKNGLDYLFDLYEQCGKFLLEVQRISKERGEKCPTKVTNQVFRHAKYTGAVYINKPKMRHYVHCYALHCLDNEQSNHLRRIYKERGENVGAWRQACYYPLVAIARENNWDIEGVFNRNEKLKIWYVPTKLRQ--
>gi_308524120_gb_HQ245782_1__Pinus_armandii_voucher_Yang06001_NEEDLY_protein_mRN_ORF
SLEDLFKEYGVRYLTLAKMTEMGFTANTLVNMTEEEIEDLMKTLVELYHMDLLIGERYGIKSAIRAEKKRLRPREHPFIVTEPGELARGKKNGLDYLFDLYEQCGKFLLEVQRIAKEKGEKCPTKVTNQVFRHAKHNGAVYINKPKMRHYVHCYALHCLDSEQSNHLRRIYKERGENVGAWRQACYYPLVAIARENNWDIEGIFNRNEKLKIWYVPTKLRQLC
>gi_308524334_gb_HQ245866_1__Juniperus_chinensis_voucher_Peng07004_LEAFY_protein_ORF
CLEELFKNYGVRCITLSKMVEMGFTANTLVNLTEQELDDVVRIMAEIYSLDLLVGEKYGIKSAIRAERRRLRQREHPFIVTEPGELARGKKNGLDYLFDLYEQCGKFLLDVQHIAKERGEKCPTKVTNQVFRHAKHSGAGYINKPKMRHYVHCYALHCLDVEQSNRLRRSYKERGENVGAWRQACYYPLVDMAKENGWDIEGVFNK-----------------
>gi_308524338_gb_HQ245868_1__Platycladus_orientalis_voucher_Peng07006_LEAFY_prot_ORF
CLEELFKNYGVRCITLSKMVEMGFTANTLVNLTEQELDDVVRIMAEIYSLDLLVGEKYGIKSAVRAERRRLRQREHPFIVTEPGELARGKKNGLDYLFDLYEQCGKFLLDVQHIAKERGEKCPTKVTNQVFRHAKHSGAGYINKPKMRHYVHCYALHCLDVEQSNRLRRSYKERGENVGAWRQACYNPLVNMAKENGWDIEGVFNK-----------------
>gi_308524344_gb_HQ245871_1__Thuja_occidentalis_voucher_Peng07007_LEAFY_protein__ORF
CLEELFKNYGVRCITLTKMVEMGFTANTLVNLTEQELDDVVRILAEIYSLDLLVGEKYGIKSAIRAERRRLRQREHPFIVTEPGELARGKKNGLDYLFDLYEQCGKFLLDVQHIAKERGEKCPTKVTNQVFRHAKHSGAGYINKPKMRHYVHCYALHCLDVEQSNRLRRTYKERGENVGAWRQACYYPLVDMAKENGWDIEGVFNK-----------------
>gi_308524348_gb_HQ245873_1__Pinus_armandii_voucher_Yang06001_LEAFY_protein_mRNA_ORF
CLEELFRNYGVRYITLTKMVDMGFTVNTLVNMTEQELDDLVRTLVEIYRVELLVGEKYGIKSAIRAEKRRLRQREHPFIVTEPGELARGKKNGLDYLFDLYEQCGKFLLDVQHIAKERGEKCPTKVTNQVFRHAKHSGAGYINKPKMRHYVHCYALHCLDVEQSNRLRRAYKERGENVGAWRQACYYPLVAMAKDNGWDIEGVFNKHEKLRIWYVPTKLRQLC
>gi_51512367_gb_AY665573_1__Riccia_fluitans_LFY_FLOlike_protein_allelic_variant_ORF
--------------------------------------------------------------------------------------------------------------------------------------------------MRHYVHCYALHCLDIDQSNALRKLYKERGENVGAWRGACYYPLVAMARDNGWDIEGLFNRNEKLRIWYVPTKLRQL-
>gi_8572666_gb_AF230077_1_AF230077_Botrychium_dissectum_BotdiFLO_protein_(BotdiF_ORF
SLEELFKDYGVRITTIAKVVEMGFTVSTLVNMTEQEIDDVIKTILDGYHIELLVGERYGFKSAIRAEKRRHRPREHPFIVTEPGELARGKKNGLDYLFDLYEQCARFLGEVQQISKERGEKCPTKVTNQVFRHAKLKGASYINKPKMRHYVHCYALHCLDLEQSNHLRKLYKDRGENVGAWRQACYYPLVEMARQNGWDIEGVFNRNEKLRIWYVPTKLRQLC
>Gma_Glyma04g37900_2
GLEELFQAYGIRYYTAAKIAELGFTVSTLVDMKDEELDDMMNSLSQIFRWDLLVGERYGIKAAVRAERRRV----TPFIVTDPGEVARGKKNGLDYLFHLYEQCREFLMQVQAIAKDRGEKCPTKVTNQVFRYAKKAGASYINKPKMRHYVHCYALHCLDEEVSNELRRAFKERGENVGAWRQACYKPLVAIAARQGWDIDAIFNAHPRLSIWYVPTKLRQLC
>Gma_Glyma06g17170_1
GLEELFQAYGIRYYTAAKIAELGFTVSTLVDMKDEELDDMMNSLSQIFRWDLLVGERYGIKAAVRAERRRVRQREHPFIVTEPGEVARGKKNGLDYLFHLYEQCREFLMQVQAIAKDRGEKCPTKVTNQVFRYAKKAGASYINKPKMRHYVHCYALHCLDEEVSNELRRAFKERGENVGAWRQACYKPLVAIAARQGWDIDAIFNAHPRLSIWYVPTKLRQLC
>Klebsormidium_subtile_AHJ90707.1
VMNDLLKDYGVREHTISRMEEEGFNLNTLLSMNDEEVAEAIKMMISECGINFLVGERFGVKMACRSGRKWLTSRGPAFQVTAFGEEGHGKKQGLDYLFELYGEAGRILEDIRAQERATGKKPSAKVNNLVYRYAKQRGMGFINKPKMRQYLHCYALHCLDVGTSNAIRMTCRDRNKTLQAWAECCYEPLLQMARVRGYNLESLFQLSPALAIWNVPKQLEKLC
>Marchantia_polymorpha_Mapoly0113s0034.1.p
TLEDLFHGYGVRIATLAKMTEMGFTVSTLVNMTEAELDDVIQTISDILQMELLVGERYGIKSAVRAEKKHLRPREHPFIVTEPGEAARGKKNGLDYLFDLYEQCGKFLEQVQQLAREKGEKCPTKVTNQVFRHAKHTGAGYINKPKMRHYVHCYALHCLDIDQSNALRKLYKERGENVGAWRGACYYPLVAMARDNNWDIEGLFNRNEKLRIWYVPTKLRQLC
>Medicago_truncatula_AAX22220.1_SGL1
GLEELFQAYGIRYYTAAKIAELGFTVSTLVDMKDDELDDMMNSLSQIFRWDLLVGERYGIKAAIRAERRRLRQREHPFIVTEPGEVARGKKNGLDYLFHLYEQCREFLIQVQAIAKERGEKCPTKVTNQVFRYAKKAGASYINKPKMRHYVHCYALHCLDEEVSNELRRGFKERGENVGAWRQACYKPLVAIAARQGWDIDAIFNAHPRLSIWYVPTKLRQLC
>Nothoceros_aenigmaticus_AHJ90704.1
TLDELFRDYGVRPSTLETVAQMGFTVGTMINMTDDELDSLIKTMIENYRVDLLVGEKFGIKSAVRAERRLLRPREHPFVVTEPGELARGKKNGLDYLFNLYEQAGKFLEEVQHIAREKGEKCPTKVTNQVFRHAKVQGAGYINKPKMRQYVHCYALHCLASDKSDELRRCCKERGENVGAWCQACYLPLIKMAKEKSWDIEGLFNSHDKLKIWYVPKKLIQLC
>onekp:AFPO_scaffold_2074266_Athyrium_sp.
LLEDLFKEYGVRSTTIIKIMEMGFTVSTLVNMMEQEIDDVIKTMMEGYHMELLVGEKYGLKSAIRAERKRDRTREHPFIVTEPGEVARGKKNGLDYLFDLYEQCARFLDEVQQMSRERGEKCPTKVTNQVFRHAKLKGASYINKPKMRHYVHCYALHCLDKEKSNLLRKLFKERGENVGAWRQACYYPLVDMARDNGWDIEGVFVRNEKLRIWYVPTKLRQLC
>onekp:BMJR_scaffold_2008901_Adiantum_tenerum
LLEDLFKDYGVRSTTIIKVMEMGFTVSTLVNMTEQEIDDVIKTMIEGHQMGLLVGEKYGLKSAIRAERKRDRTREHPFIVTEPGEVARGKKNGLDYLFDLYEQCARFLDEVQQMSRERGEKCPTKVTNQVFRHAKLKGASYINKPKMRHYVHCYALHCLDKEKSNFLRKQFKERGENVGAWRQACYYPLVEMARDNGWDIEGVFVRNEKLRIWYVPTKLRQLC
>onekp:CAPN_scaffold_2005353_Equisetum_diffusum
-LEDLFQGYGVRAATIAKVAEMGFTVSTLVNMTEPEIDDLVQALLDGFRHDLLVGEKYGLKSAIRAQKRDDRQREHPFIVTEPGELARGKKNGLDYLFSLYEQCAKFLEEVQQMSKERGEKCPTKVTNQVFRHAKLKGASYINKPKMRHYVHCYALHCLDVEQSNHFRKLYKERGENVGAWRQACYYPLVEMARRNGWDIEGVFNRNEKLRIWYVPTKLRQLC
>onekp:CQPW_scaffold_2003265_Anemia_tomentosa
SLEDLFKDYGVRVATIVKVLEMGFTVNTLVNMTEQEIDDVIKTMIEAFHTELLVGERYGMKSAIRAERKRDRTREHPFIVTEPGEVARGKKNGLDYLFDLYEQCARFLDEVQQISRERGEKCPTKVTNQVFRHAKLKGASYINKPKMRHYVHCYALHCLDREKSNYLRKLFKERGENVGAWRQACYYPLVEMARENGWDIEGVFIRNEKLRIWYVPTKLRQLC
>onekp:CVEG_scaffold_2031619_Azolla_cf._caroliniana
LLEDLFKDYGVRAATIVKFMEMGFTFNTLVNMIEPEIDDVIKTMVEGYQMELLVGERYGLKSAIRAEKKRDRTREHPFIVTEPGEVARGKKNGLDYLFDLYEQCGRFLDEVQQMSRERGEKCPTKVTNQVFRHAKLKGASYINKPKMRHYVHCYALHCLDKEKSNFLRKLYKERGENVGAWRQACYYPLVEMARANGWDTEGVFVRNEKLRIWYVPTKLRQLC
>onekp:CVEG_scaffold_2125709_Azolla_cf._caroliniana
-LEDLFKDYGVRTSTTVKFLEMGFTVNTLVNMTEPEIDDVITTMMEGYQMELLVGEKYGLKSAIRAEKKRDRTREHPFIVTEPGEVARGKKNGLDYLFDLYEQCASFLDEVQQISRERGEKCPTKVTNQVFRHAKLKGASYINKPKMRHYVHCYALHCLDKEKSNFLRKLYKERGENVGAWRQACYYPLVEMARTNGWDIEGVFVRNEKLRIWYVPTKLRQLC
>onekp:DCDT_scaffold_2016115_Cheilanthes_arizonica
LLEDFFKDYGVRSTTIIKVMEMGFTVSTLVNMMEQEIDDVIKTMMEGYQMELLVGEKYGLKSAIRAERKRDRTREHPFIVTEPGEVARGKKNGLDYLFDLYEQCARFLDEVQQMSRERGEKCPTKVTNQVFRHAKLKGASYINKPKMRHYVHCYALHCLDKEKSNFLRKQFKERGENVGAWRQACYYPLVEMARDNGWDIEGVFVRNEKLRIWYVPTKLRQLC
>onekp:EEAQ_scaffold_2003960_Sceptridium_dissectum
SLEELFKDYGVRITTIAKVVEMGFTVSTLVNMTEQEIDDVIKTILDGYHIELLVGERYGFKSAIRAEKRRDRTREHPFIVTEPGELARGKKNGLDYLFDLYEQCARFLDEVQQISKERGEKCPTKVTNQVFRHAKLKGASYINKPKMRHYVHCYALHCLDLEQSNHLRKLYKDRGENVGAWRQACYYPLVEMARQNGWDIEGVFNRNEKLRIWYVPTKLRQLC
>onekp:EWXK_scaffold_2021182_Thyrsopteris_elegans
SLEDLFRDYGVRLSTVAKVMEMGFTVSTLVNMTEDEIEDVINKSM--VEVELLVGERYGLKSAIRAEKRRDRTREHPFIVTEPGEVARGKKNGLDYLFDLYEQCARFLDEVQQMAKERGEKCPTKVTNQVFRHAKMKGASYINKPKMRHYVHCYALHCLDLEKSNHLRKLFKERGENVGAWRQACYSPLVKMARETGWDIEGVFMRNEKLRIWYVPTKLRQLC
>onekp:FCHS_scaffold_2007396_Deparia_lobato
----------------------------------------------------------------------DRTREHPFIVTEPGEVARGKKNGLDYLFDLYEQCARFLDEVQQMSRERGEKCPTKVTNQVFRHAKLKGASYINKPKMRHYVHCYALHCLDKEKSNLLRKLFKERGENVGAWRQACYYPLVDM-------IEGVFVRNEKLRIWYVPTKLRQLC
>onekp:FLTD_scaffold_2017634_Pteris_ensigormis
LLEDLFKDYGVRSTTILKVMEMGFTVNTLVNMMEQEIDEVIKTMMEGYHMELLVGEKYGLKSAIRAERKRDRTREHPFIVTEPGEVARGKKNGLDYLFDLYEQCARFLDEVQQMSRERGEKCPTKVTNQVFRHAKLKGASYINKPKMRHYVHCYALHCLDKEKSNFLRKQFKERGENVGAWRQACYYPLVEMARDNGWDIEGVFVRNEKLRIWYVPTKLRQLC
>onekp:FQGQ_scaffold_2001052_Polystichum_acrostichoides
LLEDLFKEYGVRSTTIIKIMEMGFTVSTLVNMMEQEIDDVIKTMMEGYHMELLVGEKYGLKSAIRAERKRDRTREHPFIVTEPGEVARGKKNGLDYLFDLYEQCARFLDEVQQMSRERGEKCPTKVTNQVFRHAKLKGASYINKPKMRHYVHCYALHCLDKEKSNLLRKIFKERGENVGAWRQACYYPLVDMARDNGWDIEGVFVRNEKLRIWYVPTKLRQLC
>onekp:GANB_scaffold_2069908_Cyathea_spinulosa
LLEDLFKDYGVRTTTIIKVMEMGFTVNTLVNMMEQEIDDVIKTMMEGYHMELLVGEKYGLKSAIRAEKKRDRTREHPFIVTEPGEVARGKKNGLDYLFDLYEQCARFLDEVQQISRERGEKCPTKVTNQVFRHAKLKGASYINKPKMRHYVHCYALHCLDKEKSNFLRKMFKERGENVGAWRQACYYPLVEMARDNGWDIEGVFVRNEKLRIWYVPTKLRQLC
>onekp:GSXD_scaffold_2012608_Myriopteris_eatonii
LLEDLFKDYGVRSTTIIKVMEMGFTVSTLVNMMEQEIDDVIKTMMEGYQMELLVGEKYGLKSAIRAERKRDRTREHPFIVTEPGEVARGKKNGLDYLFDLYEQCARFLDEVQQMSRERGEKCPTKVTNQVFRHAKLKGASYINKPKMRHYVHCYALHCLDKEKSNFLRKQFKERGENVGAWRQACYYPLVDMARDNGWDIEGVFVRNEKLRIWYVPTKLRQLC
>onekp:HEGQ_scaffold_2080968_Gymnocarpium_dryopteris
LLEDLFKEYGVRSTTIIKIMEMGFTVSTLVNMMEQEIDDVIKTMMEGYHMELLVGEKYGLKSAIRAERKRDRTREHPFIVTEPGEVARGKKNGLDYLFDLYEQCARFLDEVQQMSRERGEKCPTKVTNQVFRHAKLKGASYINKPKMRHYVHCYALHCLDKEKSNLLRKLFKERGENVGAWRQACYYPLVDMARDNGWDIEGVFVRNEKLRIWYVPTKLRQLC
>onekp:HNDZ_scaffold_2012192_Cystopteris_utahensis
LLEDLFKEYGVRSTTIIKIMEMGFTVSTLVNMMEQEIDDVIKTMMEGYHMELLVGEKYGLKSAIRAERKRDRTREHPFIVTEPGEVARGKKNGLDYLFDLYEQCARFLDEVQQMSRERGEKCPTKVTNQVFRHAKLKGASYINKPKMRHYVHCYALHCLDKEKSNLLRKLFKERGENVGAWRQACYYPLVDMARDNGWDIEGVFVRNEKLRIWYVPTKLRQLC
>onekp:HTFH_mergedscaffolds_2000526_2035894_Onoclea_sensibilis
----------------------------------------------------------------------DRTREHPFIVTEPGEVARGKKNGLDYLFDLYEQCARFLDEVQQ-----------RVTNQVFRHAKLKGASYINKPKMRHYVHCYALHCLDKEKSNLLRKLFKERGENVGAWRQACYYPLVDMARDNGWDIEGVFVRNEKLRIWYVPTKLRQLC
>onekp:JBLI_scaffold_2100752_Bolbitis_repanda
LLEDLFKEYGVRSTTIIKIMEMGFTVSTLVNMMEQEIDDVIKTMMEGYHMELLVGEKYGLKSAIRAERKRDRTREHPFIVTEPGEVARGKKNGLDYLFDLYEQCARFLDEVQQMSRERGEKCPTKVTNQVFRHAKLKGASYINKPKMRHYVHCYALHCLDKEKSNLLRKIFKERGENVGAWRQACYYPLVDMARDNGWDIEGVFVRNEKLRIWYVPTKLRQLC
>onekp:JVSZ_scaffold_2012838_Equisetum_hymale
SLDDLFQDYGVRAATVAKVAEMGFTVSTLVNMTELEIDDLVQALLDGFHPDLLVGEKYGLKSAIRAEKRRDRQREHPFIVTEPGELARGKKNGLDYLFSLYEQCAKFLEEVQQMSKERGEKCPTKVTNQVFRHAKLKGASYINKPKMRHYVHCYALHCLDIEQSNHFRKLYKERGENVGAWRQACYYPLVEMARRNGWDIEGVFNRNEKLRIWYVPTKLRQLC
>onekp:KIIX_scaffold_2012644_Pilularia_globulifera
LLEDLFKDYGVRVTTIVKFLEMGFTVSTLVNMTEQEIDDVIKTMTEGFQIELLVGEKYGLKSAIRAEKRRDRTREHPFIVTEPGEVARGKKNGLDYLFDLYEQCARFLDEVQQISRERGEKCPTKVTNQVFRHAKLKGASYINKPKMRHYVHCYALHCLDKEKSNFLRKLYKERGENVGAWRQACYYPLVEMA------------------------------
>onekp:KJZG_scaffold_2004358_Asplenium_platyneuron
LLEDLFKDYGVRNTTIVKIMEMGFTVNTLVNMMEQEIDDVIKTMMEVYHMELLVGEKYGLKSAIRAERKRDRTREHPFIVTEPGEVARGKKNGLDYLFDLYEQCARFLEEVQQMSRERGEKCPTKVTNQVFRHAKLKGASYINKPKMRHYVHCYALHCLDKEKSNLLRKLFKERGENVGAWRQACYYPLVDMARDNCWDIEGVFVRNEKLRIWYVPTKLRQLC
>onekp:MEKP_scaffold_2108290_Dipteris_conjugata
SLEDLFKDYGVRLTTIAKVMEMGFTVSTLVNMTEQEIEDVIKTMLEGYHIDLLVGEKYGFKSAIRAEKKRDKPREHPFIVTEPGEVARGKKNGLDYLFDLYEQCARFLDEVQQISKERGEKCPTKVTNQVFRHAKLKGASYINKPKMRHYVHCYALHCLDLEKSNHLRKMFKERGENVGAWRQACYYPLVEMARENGWDIEGVFNRNEKLRIWYVPTKLRQLC
>onekp:MROH_scaffold_2048633_Thelypteris_acuminata
LLEDLFKEYGVRSTTIIKIMEMGFTVSTLVNMMEQEIDDVIKTMMEGYHMELLVGEKYGLKSAIRAERKRDRTREHPFIVTEPGEVARGKKNGLDYLFDLYEQCARFLDEVQQMSRERGEKCPTKVTNQVFRHAKLKGASYINKPKMRHYVHCYALHCLDKEKSNLLRKLFKERGENVGAWRQACYYPLVDMARDNSWDIEGVFVRNEKLRIWYVPTKLRQLC
>onekp:MTGC_scaffold_2008394_Dennstaedtia
LLEDLFKDYGVRSTTIIKVMEMGFTVSTLVNMMEQEIDDVIKTMMEGYHMDLLVGEKYGLKSAIRAERKRDRTREHPFIVTEPGEVARGKKNGLDYLFDLYEQCARFLDEVQQMSRERGEKCPTKVTNQVFRHAKLKGASYINKPKMRHYVHCYALHCLDKEKSNLLRKLFKERGENVGAWRQACYYPLVDMARDNGWDIEGVFVRNDKLRIWYVPTKLRQLC
>onekp:NDUV_scaffold_2012951_Vittaria_appalachiana
----------------------------------------------------------------------DRTREHPFIVTEPGEVARGKKNGLDYLFDLYEQCARFLDEVQQMSRERGEKCPTKVTNQVFRHAKLKGASYINKPKMRHYVHCYALHCLDKEKSNFLRKQFKERGENVGAWRQACYYPLVDMARDNGWDIEGVFVRNEKLRIWYVPTKLRQLC
>onekp:NOKI_scaffold_2011879_Lindsaea_linearis
LLEDLFKDYGVRSTTIVKVMEMGFTVNTLVNMMEQEIDDVITTMTEGYHMELLVGEKYGLKSAIRAEKKRDRTREHPFIVTEPGEVARGKKNGLDYLFDLYEQCARFLDEVQQISRERGEKCPTKVTNQVFRHAKLKGASYINKPKMRHYVHCYALHCLDKEKSNLLRKLFKERGENVGAWRQACYYPLVDMARDNGWDIEGVFVRNEKLRIWYVPTKLRQLC
>onekp:NWWI_scaffold_2031159_Nephrolepis_exaltata
-------EYGVRSTTIIKIMEMGFTVSTLVNMMEQEIDDVIKTMTEGYHMELLVGEKYGLKSAIRAERKRDRTREHPFIVTEPGEVARGKKNGLDYLFDLYEQCARFLDEVQQMSRERGEKCPTKVTNQVFRHAKLKGASYINKP------------------------------------------------------------------------------
>onekp:OQWW_scaffold_2029676_Davallia_fejeensis
LLEDLFKEYGVRGTTIIKIMEMGFTVSTLVNMMEQEIDDVIKTMMEGYHMDLLVGEKYGLKSAIRAEKKR---------------------------------------------------------------------------------------------------------------------------------------------------------
>onekp:ORJE_scaffold_2018095_Phymatosorus_grossus
LLEELFKEYGVRTTTVIKIMEMGFTVSTLVNMMEQEIDDVIKTMMEGYHMDLLVGEKYGLKSAIRAEKKRDRTREHPFIVTEPGEVARGKKNGLDYLFDLYEQCARFLDEVQQMSRERGEKCPTKVTNQVFRHAKLKGASYINKPKMRHYVHCYALHCLDKEKSNLLRKIFKDRGENVGAWRQACYYPLVDMARGNGWDIEGVFVRNEKLRIWYVPTKLRQLC
>onekp:PBUU_scaffold_2012780_Lygodium_japonicum
SLEDLFKDYGVRITTIVKILEMGFTVNTLVNMTELEIDDVIKTMIEGFQMELLVGERYGMKSAIRAERKRDRTREHPFIVTEPGEVARGKKNGLDYLFDLYEQCARFLDEVQQISRERGEKCPTKVTNQVFRHAKLKGASYINKPKMRHYVHCYALHCLDREKSNYLRKLFKERGENVGAWRQACYYPLVEMARENGWDIEGVFIRNEKLRIWYVPTKLRQLC
>onekp:PKOX_scaffold_2013584_Isoetes_tegetiformans
CLEELFRDYGIRVSTLAKMTELGFTVSTLLNMTEQELEDIINAMVETYRIDLLVGERYGIKAAIRAERREDRPREHPFIVTEPGELARGKKNGLDYLFDLYEQCGRFLEEVQHICRERGEKCPTKVTNQVFRHAKHTGASYINKPKMRHYVHCYALHCLDTNHSNHLRKLFKDRGENVGAWRQACYYPLVELARANNWDIEGVFNRNDKLRIWYVPTRLRQLC
>onekp:PNZO_mergedscaffolds_2026047_2024395_Culcita_macrocarpa
LLEDLFKDYGVRMATIIKVMEMGFTVSTLVNMMEQEIDDVIKTMTEGYHMELLVGEKYGLKSGIRAEKKRDRTREHPFIVTEPGEVARGKKNGLD-----------------------GEKCPTKVTNQVFRHAKLKGASYINKPKMRHYVHCYALHCLDKEKSNFLRKLFKERGENVGAWRQACYYPLVDMARDNGWDIEGVFVRNEKLRIWYVPTKLRQLC
>onekp:POPJ_scaffold_2101632_Pteris_vittata
LLEDLFKDYGVRSTTILKVMEMGFTVNTLVNMMEQEIDDVIKTMMDGYHMELLVGEKYGLKSAIRAERKRDRTREHPFIVTEPGEVARGKKNGLDYLFDLYEQCARFLDEVQQMARERGEKCPTKVTNQVFRHAKLKGASYINKPKMRHYVHCYALHCLDKEKSNFLRKQFKERGENVGAWRQACYYPLVEMARDNGWDIEGVFVRNEKLRIWYVPTKLRQLC
>onekp:PSKY_scaffold_2058265_Asplenium_nidus
LLEDLFKDYGLRNTTIIKIMEMGFTVNTLVNMMEQEIDDVIKTMMDGYHMELLVGEKYGLKSAIRAERKRDRTREHPFIVTEPGEVARGKKNGLDYLFDLYEQCARFLEEVQQMSRERGEKCPTKVTNQVFRHAKLKGASYINKPKMRHYVHCYALHCLDKEKSNLLRKLFKERGENVGAWRQACYYPLVDMARDNCWDIEGVFVRNEKLRIWYVPTKLRQLC
>onekp:QIAD_scaffold_2007026_Hymenophyllum_bivalve
----------------------------------------------------------------------DRPREHPFIVTEPGEVARGKKNGLDYLFDLYEQCARFLDEVQQISKERGEKCPTKVTNQVFRHAKLKGASYINKPKMRHYVHCYALHCLDLEKSNTLRKLFKERGENVGAWRQACYYPLVDMARENGWDIEGVFIRNEKLRIWYVPTKLRQLC
>onekp:RFRB_scaffold_2035413_Didymochlaena_truncatula
LLEDLFKEYGVRSTTIIKIMEMGFTVSTLVNMMEQEIDDVIKTMMEGYHMELLVGEKYGLKSAIRAERKRDRTREHPFIVTEPGEVARGKKNGLDYLFDLYEQCARFLDEVQQMSRERGEKCPTKVTNQVFRHAKLKGASYINKPKMRHYVHCYALHCLDKEKSNLLRKIFKERGENVGAWRQACYYPLVDMARDNGWDIEGVFVRNEKLRIWYVPTKLRQLC
>onekp:SKYV_scaffold_2001904_Vittaria_lineata
LLEDLFKDYGVRSTTIMKVMEMGFTVSTLINMMEQEIDDVIKTMIEVYQMELLVGEKYGLKSAIRAERKRDRTREHPFIVTEPGEVARGKKNGLDYLFDLYEQCGRFLDEVQQMSRERGEKCPTKVTNQVFRHAKLKGASYINKPKMRHYVHCYALHCLDKEKSNFLRKQFKERGENVGAWRQACYYPLVDMARDNGGGIESIFIRNEKLRIWYVPTKLRQLC
>onekp:TRPJ_scaffold_2004493_Hymenophyllum_cupressiforme
----------------------------------------------------------------------DRPREHPFIVTEPGEVARGKKNGLDYLFDLYEQCARFLDEVQQISKERGEKCPTKVTNQVFRHAKLKGASYINKPKMRHYVHCYALHCLDLEKSNTLRKLFKERGENVGAWRQACYYPLVDMARENGWDIEGVFVRNEKLRIWYVPTKLRQLC
>onekp:UFJN_scaffold_2002777_Diplazium_wichurae
LLEDLFKEYGVRSTTIIKIMEMGFTVSTLVNMMEQEIDDVIKTMMEGYHMELLVGEKYGLKSAIRAERKRDRTREHPFIVTEPGEVARGKKNGLDYLFDLYEQCARFLDEVQQMSRERGEKCPTKVTNQVFRHAKLKGASYINKPKMRHYVHCYALHCLDKEKSNLLRKLFKERGENVGAWRQACYYPLVDMARDNGWDIEGVFVRNEKLRIWYVPTKLRQLC
>onekp:UJTT_scaffold_2010715_Pityrogramma_trifoliata
LLEDLFEDYGVRSTTILKVMEMGFTVNTLVNMMEPEIDDVIKTMVDGYHIELLVGEKYGLKSAIRAERKRDRTREHPFIVTEPGEVARGKKNGLDYLFDLYEQCARFLDEVQQMARERGEKCPTKVTNQVFRHAKLKGASYINKPKMRHYVHCYALHCLDKEKSNCLRKQFKERGENVGAWRQACYYPLVEMARDNGWDIEGVFVRNEKLRIWYVPTKLRQLC
>onekp:UJWU_scaffold_2067330_Pleopeltis_polypodioides
LLEDLFKEYGVRSTTIIKIMEMGFTVSTLVNMMEQEIDDVIKTMMEGYHMDLLVGEKYGLKSAIRAEKKR---------------------------------------------------------------------------------------------------------------------------------------------------------
>onekp:UOMY_scaffold_2080585_Osmunda_sp.
SLEDLFKDYGVRLTTIAKVMELGFTVNTLVNMTEQEIDDVIKTMLEGYRIELLVGEKYGLKSAIRAEKKRDRPREHPFIVTEPGEVARGKKNGLDYLFDLYEQCARFLDEVQQISKERGEKCPTKVTNQVFRHAKLKGASYINKPKMRHYVHCYALHCLDLEKSNHLRKLFKERGENVGAWRQACYYPLVDMARENGWDIEGVFNRNEKLRIWYVPTKLRQLC
>onekp:URCP_scaffold_2006393_Athyrium_filix_femina
LLEDLFKEYGVRSTTIIKIMEMGFTVSTLVNMMEQEIDDVIKTMMEGYHMELLVGEKYGLKSAIRAERKRDRTREHPFIVTEPGEVARGKKNGLDYLFDLYEQCARFLDEVQQMSRERGEKCPTKV-------------------------------------------------------------------------------------------------
>onekp:UWOD_scaffold_2025982_Plagiogyria_japonica
LLEDLFKDYGVRTATIIKVMEMGFTVSTLVNMMEQEIDDVIKTMTEGYHMELLVGEKYGLKSGIRAEKKRDRTREHPFIVTEPGEVARGKKNGLDYLFDLYEQCARFLDEVQQMSRERGEKCPTKVTNQVFRHAKLKGASYINKPKMRHYVHCYALHCLDKEKSNFLRKLFKERGENVGAWRQACYYPLVDMARDNGWDIEGVFVRNEKLRIWYVPTKLRQLC
>onekp:VIBO_scaffold_2005768_Osmunda_javanica
SLEDLFKDYGVRLTTIAKVMELGFTVNTLVNMTEQEIDDVIKTMLEGYRIELLVGEKYGLKSAIRAEKKRDRPREHPFIVTEPGEVARGKKNGLDYLFDLYEQCARFLDEVQQISKERGEKCPTKVTNQVFRHAKLKGASYINKPKMRHYVHCYALHCLDLEKSNHLRKLFKERGENVGAWRQACYYPLVDMARENGWDIEGVFNRNEKLRIWYVPTKLRQLC
>onekp:VITX_scaffold_2098665_Blechnum_spicant
LLEDLFKEYGVRSTTIIKIMEMGFTVSTLVNMMEQEIDDVIKTMMEGYHMELLVGEKYGLKSAIRAERKRDRTREHPFIVTEPGEVARGKKNGLDYLFDLYEQCARFLDEVQQMSRERGEKCPTKVTNQVFRHAKLKGASYINKPKMRHYVHCYALHCLDKEKSNLLRKLFKERGENVGAWRQACYYPLVDMARDNGWDIEGVFVRNEKLRIWYVPTKLRQLC
>onekp:WCLG_scaffold_2004512_Adiantum_aleuticum
LLEDLFKDYGVRSTTIIKVMEMGFTVSTLVNMMEQEIDDVIKTMMEGYQMELLVGEKYGLKSAIRAERKRDRTREHPFIVTEPGEVARGKKNGLDYLFDLYEQCARFLDEVQQMSRERGEKCPTKVTNQVFRHAKLKGASYINKPKMRHYVHCYALHCLDKEKSNFLRKQFKERGENVGAWRQACYYPLVDMARDNGWDIEGVFVRNEKLRIWYVPTKLRQLC
>onekp:WGTU_scaffold_2004634_Leucostegia_immersa
LLEDLFKEYGVRSTTIIKIMEMGFTVSTLVNMMEQEIDDVIKTMMEGYHMELLVGEKYGLKSAIRAERKRDRTREHPFIVTEPGEVARGKKNGLDYLFDLYEQCARFLDEVQQMSRERGEKCPTKVTNQVFRHAKLKGASYINKPKMRHYVHCYALHCLDKEKSNLLRKIFKERGENVGAWRQACYYPLVDMARDNGWDIEGVFVRNDKLRIWYVPTKLRQLC
>onekp:WQML_scaffold_2068699_Cryptogramma_acrostichoides
LLEDLFKDYGVRSTTIIKVMEMGFTVSTLVNMMEQEIDDVIKTMLEGYHMELLVGEKYGLKSAIRAERKRDRTREHPFIVTEPGEVARGKKNGLDYLFDLYEQCARFLDEVQQMSRERGEKCPTKVTNQVFRHAKLKGASYINKPKMRHYVHCYALHCLDREKSNFLRKQFKERGENVGAWRQACYYPLVDMARDNGWDIEGVFVRNEKLRIWYVPTKLRQLC
>onekp:XDDT_scaffold_2004989_Argyrochosma_nivea
LLEDLFKDYGVRSTTIIKVMEMGFTVSTLVNMMEQEIDDVIKTMMEGYQMELLVGEKYGLKSAIRAERKRDRTREHPFIVTEPGEVARGKKNGLDYLFDLYEQCARFLDEVQQMSRERGEKCPTKVTNQVFRHAKLKGASYINKPKMRHYVHCYALHCLDKEKSNFLRKQFKERGENVGAWRQACYYPLVDMARDNGWDIEGVFVRNEKLRIWYVPTKLRQLC
>onekp:XXHP_scaffold_2011093_Cystopteris_fragilis
----------------------------------------------------------------------DRTREHPFIVTEPGEVARGKKNGLDYLFDLYEQCARFLDEVQQMSRERGEKCPTKVTNQVFRHAKLKGASYINKPKMRHYVHCYALHCLDKEKSNLLRKLFKERGENVGAWRQACYYPLVDMARDNGWDIEGVFVRNEKLRIWYVPTKLRQLC
>onekp:YCKE_scaffold_2064612_Notholaena_montieliae
LLEDLFKDYGVRSTTIIKVMEMGFTVSTLVNMMEQEIDDVIKTMIEGYQMELLVGERYGLKSAIRAERKRDRTREHPFIVTEPGEVARGKKNGLDYLFDLYEQCARFLDEVQQMSRERGEKCPTKVTNQVFRHAKLKGASYINKPKMRHYVHCYALHCLDKEKSNFLRKQFKERGENVGAWRQACYYPLVDMARDNGWDIEGVFVRNEKLRIWYVPTKLRQLC
>onekp:YIXP_scaffold_2001880_Lindsaea_microphylla
LLEDLFKDYGVRSTTIVKVIEMGFTVNTLVNMMEQEIDDVITTMTEGYHMELLVGEKYGLKSAIRAEKKRDRTREHPFIVTEPGEVARGKKNGLDYLFDLYEQCARFLDEVQQISRERGEKCPTKVTNQVFRHAKVKGASYINKPKMRHYVHCYALHCLDKEKSNLLRKLFKERGENVGAWRQACYYPLVDMARDNGWDIEGVFVRNEKLRIWYVPTKLRQLC
>onekp:YJJY_scaffold_2006838_Woodsia_scopulina
LLEDLFKEYGVRSTTIIKIMEMGFTVSTLVNMMEQEIDDVIKTMMEGYHMELLVGEKYGLKSAIRAERKRDRTREHPFIVTEPGEVARGKKNGLDYLFDLYEQCARFLDEVQQMSRERGEKCPTKVTNQVFRHAKLKGASYINKPKMRHYVHCYALHCLDKEKSNLLRKLFKERGENVGAWRQACYYPLVDMARDNGWDIEGVFVRNEKLRIWYVPTKLRQLC
>onekp:YOWV_scaffold_2068436_Cystopteris_protrusa
LLEDLFKEYGVRSTTIIKIMEMGFTVSTLVNMMEQEIDDVIKTMMEGYHMELLVGEKYGLKSAIRAERKRDRTREHPFIVTEPGEVARGKKNGLDYLFDLYEQCARFLDEVQQMSRERGEKCPTKVTNQVFRHAKLKGASYINKPKMRHYVHCYALHCLDKEKSNLLRKLFKERGENVGAWRQACYYPLVDMARDNGWDIEGVFVRNEKLRIWYVPTKLRQLC
>onekp:ZFGK_scaffold_2008343_Selaginella_kraussiana
TLDELFKDYGVRMSTLSKMTELGFTVQTLVNMTDQELEDVIKTMLESYHVELLVGEKYGIKSAIRAERKLDRPREHPFIVTEPGELARGKKNGLDYLFDLYEQCGKYLEEVQQQCKERGEKCPTKVTNQVFRHAKHRGASYINKPKMRHYVHCYALHCLDLEQSNHLRKLFKDRGENVGAWRQACYFPLVEMARSFNWDIEGVFSRNEKLRIWYVPTRLRQLC
>onekp:ZQYU_scaffold_2008636_Polypodium_plectolens
LLEELFKEYGVRSTTIIKIMEMGFTVSTLVNMMEQEIDDVIKTMMEGYHMDLLVGEKYGLKSAIRAEKKRDRTREHPFIVTEPGEVARGKKNGLDYLFDLYEQCARFLDEVQQMSRERGEKCPTKVTNQVFRHAKLKGASYINKPKMRHYVHCYALHCLDKEKSNLLRKIFKERGENVGAWRQACYYPLVDMARDNGWDIEGVFVRNEKLRIWYVPTKLRQLC
>onekp:ZXJO_scaffold_2016630_Hemionitis_arifolia
LLEDLFKDYGVRSTTIIKVMELGFTVSTLVNMMEQEIDDVIKTMMEGYQMELLVGEKYGLKSAIRAERKRDRTREHPFIVTEPGEVARGKKNGLDYLFDLYEQCARFLDEVQQMSRERGEKCPTKVTNQVFRHAKLKGASYINKPKMRHYVHCYALHCLDKEKSNFLRKQFKERGENVGAWRQACYYPLVDMARDNGWDIEGVFVRNEKLRIWYVPTKLRQLC
>Osa_LOC_Os04g51000_1
-LEELVAGYGVRMSTVARISELGFTASTLLAMTERELDDMMAALAGLFRWDLLLGERFGLRAALRAERGRLRQREHPFVVTEPGEVARAKKNGLDYLFHLYEQCRLFLLQVQSMAKLHGHKSPTKVTNQVFRYAKKVGASYINKPKMRHYVHCYALHCLDEEASDALRRAYKARGENVGAWRQACYAPLVDISARHGFDIDAVFAAHPRLAIWYVPTRLRQLC
>Pisum_sativum_AAC49782.1_UNIFOLIATA
GLEELFQAYGIRYYTAAKIAELGFTVSTLVDMKDDELDDMMNSLSQIFRWDLLVGERYGIKAAIRAERRRLRQREHPFIVTEPGEVARGKKNGLDYLFHLYEQCREFLIQVQAIAKERGEKCPTKVTNQVFRYAKKAGASYINKPKMRHYVHCYALHCLDEEVSNELRRGFKERGENVGAWRQACYKPLVAIAARQGWDIDAIFNAHPRLSIWYVPTKLRQLC
>Populus_trichocarpa_AAB51533.1_FLORICAULA/LEAFY_homolog
GLEELFQAYGIRYYTAAKIAELGFTVNTLLDMKDEELDEMMNSLSQIFRWDLLVGERYGIKAAVRAERRRLRQREHPFIVTEPGEVARGKKNGLDYLFHLYEQCRDFLIQVQSIAKERGEKCPTKVTNQVFRYAKKAGASYINKPKMRHYVHCYALHCLDEDASNALRRAFKERGENVGAWRQACYKPLVAIASRQGWDIDSIFNAHPRLAIWYVPTKLRQLC
>scaffoldTCBC2003247Megaceros_vincentianus_ORF
TLDELFRDYGVRPSTLETVAQMGFTVGTMINMTDEELDSLIKTMTENYRVDLLVGEKFGIKSAVRAERRLLRPREHPFVVTEPGELARGKKNGLDYLFNLYEQAGKFLEEVQHIAREKGEKCPTKVTNQVFRHAKVQGAGYINKPKMRQYVHCYALHCLASDKSDELRRCCKERGENVGAWCQACYLPLIKMAKEKSWDIEGLFNSHDKLKIWYVPKKLIQLC
>Sly_Solyc03g118160_1_1_Solyc03g118160_1
GLEELFQAYGIRYYTAAKIAELGFTVNTLLDMKDEELDDMMNSLSQIFRWDLLVGERYGIKAAIRAEWRRLRQREHPFIVTEPGEVARGKKNGLDYLFHLYEQCRDFLIQVQTIAKERGEKCPTKVTNQVFRYAKKAGASYINKPKMRHYVHCYALHCLDEDASNALRRAFKERGENVGAWRQACYKPLVAIAARQGWDIDAIFNAHPRLAIWYVPTKLRQLC
>Solanum_tuberosum_PGSC0003DMT400036749
---------------------------------------------------------------------------------------------------------------------------MQVTNQVFRYAKKAGASYINKPKMRHYVHCYALHCLDEDASNALRRAFKERGENVGAWRQACYKPLVAIAARQGWDIDAIFNAHPRLAIWYVPTKLRQLC
>Spirodela_polyrhiza32G0007500
ELEEMFQAYGVRYQTVEKIGELGFTVSTLAAMREEELEDMMAALCHVFRWELLVGERYGIKAAVRTERRRQRQREHPFIVTEPGEVARGKKNGLDYLFHLYDQCRDFLLQVQSISRERGHKCPTKA-------------------------------------------------------------------------------------------------
>Tha_Thhalv10005606m_g
GLEGLFGAYGIRFYTAAKIAELGFTASTLLGMKDDELEDMMNSLSHIFRWELLVGERYGIKAAVRAERRRLRQREHPFIVTEPGEVARGKKNGLDYLFHLYEQCREFLLQVQTIAKDRGEKCPTKVTNQVFRYAKKSGASYINKPKMRHYVHCYALHCLDEDASNALRRAFKERGENVGSWRQACYKPLVNIACRHGWDIDAVFNAHPRLSIWYVPTKLRQLC
>Thalictrum
TLEDFFQPYGIRYTMIAKIAELGFTVSTLLDMKDEELDDMMITLSQIVRIDLLVGEKYGIKAAIRAERRCHRQREHPFVVTEPGEVARGKKNGLDYLFHLYQECSQYLIQVQNIAKDRGEKCPTKVTNQVYRHAIQAGATHINKPKIRHYVHCYALHCLDEQVSNALRKAYKDRGENVGTWRQACYEPLVKLASDHHYDIDAIFNDHPSLSIWYVPTKLRKLC
>Zma_GRMZM2G098813_T01
-LEDLVAGYGVRPSTVARISELGFTASTLLGMTERELDDMMAALAGLFRWDVLLGERFGLRAALRAERGRVRQREHPFVVTEPGEVARAKKNGLDYLFHLYEQCRVFLLQVQSIAKLGGHKSPTKVTNQVFRYANKCGASYINKPKMRHYVHCYALHCLDEEASNALRRAYKSRGENVGAWRQACYAPLVEIAARHGFDIDAVFAAHPRLAVWYVPTRLRQLC
>Zma_GRMZM2G180190_T01
-LEDLVAGYGVRPSTVARISELGFTASTLLGMTERELDDMMAALAGLFRWDVLLGERFGLRAALRAERGRVRQREHPFVVTEPGEVARAKKNGLDYLFHLYEQCRVFLLQVQSLAKLGGHKSPTKVTNQVFRYAKKCGASYINKPKMRHYVHCYALHCLDEEASNALRRAYKARGENVGAWRQACYAPLVEIAARHGFDIDAVFSAHPRLTIWYVPTRLRQLC
>Zostera_marina27g00160.1
ELDEIFQSYGVRYATVERIRELGFTASTLVGMKDDEIDDMMGTLCHLFRWELLVGERYGIKAAVREERRRVRQREHPFIVTEPGEVARGKKNGLDYLFHLFDQCREFLIQVQNQAKENGEKCPSKVTNQVFRYAKKSGASYINKPKMRHYVHCYALHCLDEEVSNELRRTFKERGENVGAWRLACYRPLVLIASHHAWDIDAVFAAHPRLAVWYVPTTLRQLC
