# Supplementary material for: LEAFY maintains apical stem cell activity during shoot development in the fern Ceratopteris richardii
Source: eLife. 2018 Oct 24;7:e39625. doi: 10.7554/eLife.39625 (PMC6200394; doi:10.7554/eLife.39625)
Supplement: Supplementary file 3. [file elife-39625-supp3.fst]

>Adiantum_tenerum
LLEDLFKDYGVRSTTIIKVMEMGFTVSTLVNMTEQEIDDVIKTMIEGHQMGLLVGEKYGL
KSAIRAERKRDRTREHPFIVTEPGEVARGKKNGLDYLFDLYEQCARFLDEVQQMSRERGE
KCPTKVTNQVFRHAKLKGASYINKPKMRHYVHCYALHCLDKEKSNFLRKQFKERGENVGA
WRQACYYPLVEMARDNGWDIEGVFVRNEKLRIWYVPTKLRQLC
>Amborella_trichopoda
GLEDLFQQYGVRYFT----------VNTLVNMREEEIDEMMGSLGEIFRWELLMGERYGI
KSAIRAERRRLRQREHPFIVTEPGEVARGKKNGLDYLFHLYDECRNFLIQVQALAKERGE
KCPNKVTNQVFRHAKRAGASHINKPKMRHYVHCYALHCLDEEASNALRRAFKERGENVGA
WRQACYHPLVAMSHHHAWDVDALFASHPSLAIWYVPTKLRQLC
>Anemia_tomentosa
SLEDLFKDYGVRVATIVKVLEMGFTVNTLVNMTEQEIDDVIKTMIEAFHTELLVGERYGM
KSAIRAERKRDRTREHPFIVTEPGEVARGKKNGLDYLFDLYEQCARFLDEVQQISRERGE
KCPTKVTNQVFRHAKLKGASYINKPKMRHYVHCYALHCLDREKSNYLRKLFKERGENVGA
WRQACYYPLVEMARENGWDIEGVFIRNEKLRIWYVPTKLRQLC
>Antirrhinum_majus_FLO
GLEELFQAYGIRYYTAAKIAELGFTVNTLLDMRDEELDEMMNSLCQIFRWDLLVGERYGI
KAAVRAERRRIRQREHPFIVTEPGEVARGKKNGLDYLFHLYEQCRDFLIQVQTIAKERGE
KCPTKVTNQVFRYAKKAGANYINKPKMRHYVHCYALHCLDEAASNALRRAFKERGENVGA
WRQACYKPLVAIAARQGWDIDTIFNAHPRLSIWYVPTKLRQLC
>Aquilegia_coerulea
TLEDFFQPYGIRYTMIAKIAELGFTVSTLLDMRDEELDEMMITLSQIVRLDLLVGEKYGI
KAAIRAERRRHRQREHPFVVTEPGEVARGKKNGLDYLFHLYEECRQYLIQVQNIAKDRGE
KCPTKVTNQVYRHAIQAGATHINKPKIRHYVHCYALHCLDEEASNALRKAFKDRGENVGA
WRQACYEPLVKFASDHHYDIDCIFNDHPRLSIWYVPTKLRKLC
>Arabidopsis_thaliana_LFY
GLEGLFGPYGIRFYTAAKIAELGFTASTLVGMKDEELEEMMNSLSHIFRWELLVGERYGI
KAAVRAERRRLRQREHPFIVTEPGEVARGKKNGLDYLFHLYEQCREFLLQVQTIAKDRGE
KCPTKVTNQVFRYAKKSGASYINKPKMRHYVHCYALHCLDEEASNALRRAFKERGENVGS
WRQACYKPLVNIACRHGWDIDAVFNAHPRLSIWYVPTKLRQLC
>Asplenium_nidus
LLEDLFKDYGLRNTTIIKIMEMGFTVNTLVNMMEQEIDDVIKTMMDGYHMELLVGEKYGL
KSAIRAERKRDRTREHPFIVTEPGEVARGKKNGLDYLFDLYEQCARFLEEVQQMSRERGE
KCPTKVTNQVFRHAKLKGASYINKPKMRHYVHCYALHCLDKEKSNLLRKLFKERGENVGA
WRQACYYPLVDMARDNCWDIEGVFVRNEKLRIWYVPTKLRQLC
>Atrichum_angustatum_FLO1
RLKELFKDFGVQPATLAIMGQMGFTLSTLINMKDDEVDFVIKSIIEEYHLDLLMGEQFGI
KAAIRAKRRLLRPREHPFIVTEPGEPAKGKKNGLDYLFNLYEQCGKFLEEVQQIAKEKGE
KCPTKVTNEVFRHAKLTGAGYINKPKMRDYVHCYALHCLDVEQSNELRKAYKERGENVGA
WCQACYYPLVLLARENEWDIDDLFNRNEKLRIWYVPTKLRQLC
>Atrichum_angustatum_FLO2
RMKDLFKDFGVQPATLAVMGQMGFTMNTLTNMKDDEINFLIKSMIEEYHLELLMGEQFGI
KAAIRAKRKLLRPREHPFIVTEPGEPAKGKKNGLDYLFDLYEQCGKFLEEVQLLAREKGE
KCPFKVTNEVFRHAKHTGASYINKPKMRDYVHCYALHCLDLDQSNALRKVYKERGENVGA
WCQACYFPLVSLARANDWDIDDLFNRNEKLRIWYVPTKLRQLC
>Azolla_caroliniana_2125709
-LEDLFKDYGVRTSTTVKFLEMGFTVNTLVNMTEPEIDDVITTMMEGYQMELLVGEKYGL
KSAIRAEKKRDRTREHPFIVTEPGEVARGKKNGLDYLFDLYEQCASFLDEVQQISRERGE
KCPTKVTNQVFRHAKLKGASYINKPKMRHYVHCYALHCLDKEKSNFLRKLYKERGENVGA
WRQACYYPLVEMARTNGWDIEGVFVRNEKLRIWYVPTKLRQLC
>Botrychium_dissectum
SLEELFKDYGVRITTIAKVVEMGFTVSTLVNMTEQEIDDVIKTILDGYHIELLVGERYGF
KSAIRAEKRRHRPREHPFIVTEPGELARGKKNGLDYLFDLYEQCARFLGEVQQISKERGE
KCPTKVTNQVFRHAKLKGASYINKPKMRHYVHCYALHCLDLEQSNHLRKLYKDRGENVGA
WRQACYYPLVEMARQNGWDIEGVFNRNEKLRIWYVPTKLRQLC
>Botrychium_multifidum
SLEELFKDYGVRITTIAKVVEMGSTVSTLVNMTEQEIDDVIKTILDGYHIELLVGERYGF
KSAIRAEKRRHRPREHPFIVTEPGELARGKKNGLDYLFDLYEQCARFLGEVQQISKERGE
KCPTKVTNQVFRHAKLKGASYINKPKMRHYVHCYALHCLDLEQSNHLRKLYKERGENVGA
WRQACYYPLVEMARQNGWDIEGVFNRNEKLRIWYVPTKLRQLC
>Brachypodium_distachyon
-LEELVSGYGVRASTVARISELGFTASTLLVMTDRELDDMTAALAGLFRWDLLIGERFGL
RAALRAERSRLRQREHPFVVTEPGEVARAKKNGLDYLFHLYEQCRLFLLQVQSMAKLHGQ
KSPTKVTNQVFRYAKKVGASYINKPKMRHYVHCYALHCLDEAGSDALRRAYKARGENVGA
WRQACYAPLVDISARHGFDIDAVFAAHPRLAIWYVPTRLRLLC
>>Brassica_rapa_019619
GLEGLFGPYGVRFYTAAKIAELGFTASTLVGMKDEELEDMMNSLSHIFRWELLVGERYGI
KAAVRAERRRLRQREHPFIVTEPGEVARGKKNGLDYLFHLYEQCREFLLQVQTIAKDRGE
KCPTKVTNQVFRYAKKSGANYINKPKMRHYVHCYALHCLDEEASNALRRTFKERGENVGS
WRQACYKPLVDIACRHGWDIDAVFNAHPRLSIWYVPTKLRQLC
>Brassica_rapa_029305
GLEGLFGPYGVRFYTAAKIAELGFTASTLVGMKDEELEDMMNSLSHIFRWELLVGERYGV
KAAVRAERRRLRQREHPFIVTEPGEVARGKKNGLDYLFHLYEQCREFLIQVQTIAKDRGE
KCPTKVTNQVFRYAKKSGASYINKPKMRHYVHCYALHCLDEEASNALRRAFKERGENVGS
WRQACYKPLVNIACRHGWDIDAVFNAHPRLSIWYVPTKLRQLC
>>Ceratopteris_richardii_CrLFY1
LLEDLFKDYGVRSTTIIKVMEMGFTVNTLVNMMEQEIDDLIKTMTESYHMELLVGEKYGL
KSAIRAEKKRQRTREHPFIVTEPGEVARGKKNGLDYLFDLYEQCARFLDEVQQMARERGE
KCPTKVTNQVFRHAKLKGASYINKPKMRHYVHCYALHCLDKEKSNFLRKQFKERGENVGA
WRQACYYPLVDMARDNGWDIEGVFARNEKLRIWYVPTRLRQLC
>Ceratopteris_richardii_CrLFY2
LLEDLFKDYGVRSTTIVKVMEMGFTVSTLVNMMEQEIDDVIKTMIEGYHMELLVGEKYGL
KSAVRAERKRQRTREHPFIVTEPGEVARGKKNGLDYLFDLYEQCARFLDEVQQMARERGE
KCPTKVTNQVFRHAKLKGASYINKPKMRHYVHCYALHCLDKDKSNFLRKQFKERGENVGA
WRQACYFPLVDMARDNGWDIEGVFVRNEKLRIWYVPTKLRQLC
>Coleochaete_scutata
NLDTLFHNYGLRPDTLAVMNQMGFTVSTLCNMTEQEIDIMVKMMVENLNMDLLQGEKFGI
KAAIRSERRQLRPREHPFVVTEPGEAARGKKNGLDYLFQLYEESAKLLIEIQQLSLEKGE
KVPTKVTNQVFRHAKQRGMGFINKPKMRQYVHCYALHCIAPAESKQAA------TRLQGA
WRK-CWPVVSGMLRATRVHC-----------------------
>Cryptogramma_acrostichoides
LLEDLFKDYGVRSTTIIKVMEMGFTVSTLVNMMEQEIDDVIKTMLEGYHMELLVGEKYGL
KSAIRAERKRDRTREHPFIVTEPGEVARGKKNGLDYLFDLYEQCARFLDEVQQMSRERGE
KCPTKVTNQVFRHAKLKGASYINKPKMRHYVHCYALHCLDREKSNFLRKQFKERGENVGA
WRQACYYPLVDMARDNGWDIEGVFVRNEKLRIWYVPTKLRQLC
>Cucumis_sativus
GLEDLFQAYGIRYYTAAKIAELGFTVSTLVDMKDEELEDMMNSLSHIFRWDLLVGERYGI
KAAVRAERRRLRQREHPFIVTEPGEVARGKKNGLDYLFHLYEQCREFLIQVQNIAKERGE
KCPTKVTNQVFRYAKKAGASYINKPKMRHYVHCYALHCLDEEASNALRSVFKERGENVGA
WRQACYKPLVTIAGTQGWDIDAIFNAHPRLAIWYVPTKLRQLC
>Cyathea_spinulosa
LLEDLFKDYGVRTTTIIKVMEMGFTVNTLVNMMEQEIDDVIKTMMEGYHMELLVGEKYGL
KSAIRAEKKRDRTREHPFIVTEPGEVARGKKNGLDYLFDLYEQCARFLDEVQQISRERGE
KCPTKVTNQVFRHAKLKGASYINKPKMRHYVHCYALHCLDKEKSNFLRKMFKERGENVGA
WRQACYYPLVEMARDNGWDIEGVFVRNEKLRIWYVPTKLRQLC
>Cystopteris_protrusa
LLEDLFKEYGVRSTTIIKIMEMGFTVSTLVNMMEQEIDDVIKTMMEGYHMELLVGEKYGL
KSAIRAERKRDRTREHPFIVTEPGEVARGKKNGLDYLFDLYEQCARFLDEVQQMSRERGE
KCPTKVTNQVFRHAKLKGASYINKPKMRHYVHCYALHCLDKEKSNLLRKLFKERGENVGA
WRQACYYPLVDMARDNGWDIEGVFVRNEKLRIWYVPTKLRQLC
>Davallia_fejeensis
LLEDLFKEYGVRGTTIIKIMEMGFTVSTLVNMMEQEIDDVIKTMMEGYHMDLLVGEKYGL
KSAIRAEKKR--------------------------------------------------
------------------------------------------------------------
-------------------------------------------
>Equisetum_arvense_EqLFY1
------------------------------------------------------------
-----------RTREHPFIVTEPGELARGKKNGLDYLFDLYEQCGRFLEEVQQMCKERGE
KCPTKVTNQVFRHAKLKGASYINKPKMRHYVHCYALHCLDVEQSNRLRKLFKERGENVGA
WRQACYHPLVELARQSGWDIEGLFNRNEKLRIWYVPTKLRQLC
>Equisetum_arvense_EqLFY2
---------------------MGFTVSTLVNMTEPEIDDLVQALLDDPPDNLLVGEKYGL
KSAIRAQKRCLRQREHPFIVTEPGELARGKKNGLDYLFSLYEQCAKFLEEVQQMSKERGE
KCPTKVTNQVFRHAKLKGASYINKPKMRHYVHCYALHCLDVEQSNHFRKLYKERGENVGA
WRQACYYPLVEMARRNGWDIEGVFNRNEKLRIWYVPMKLRQLC
>Equisetum_hymale
SLDDLFQDYGVRAATVAKVAEMGFTVSTLVNMTELEIDDLVQALLDGFHPDLLVGEKYGL
KSAIRAEKRRDRQREHPFIVTEPGELARGKKNGLDYLFSLYEQCAKFLEEVQQMSKERGE
KCPTKVTNQVFRHAKLKGASYINKPKMRHYVHCYALHCLDIEQSNHFRKLYKERGENVGA
WRQACYYPLVEMARRNGWDIEGVFNRNEKLRIWYVPTKLRQLC
>Eschscholzia_californica
GIEDFFQAYGIRYYTAAKIAELGFTVSTLLDMKDEELDDMMNSIYHIFRWDLLVGERYGI
KAAVRAERRRLRQREHPFIVTEPGEVARGKKNGLDYLFHLYEQCRDFLIQVQNIAKERGE
KCPTKVTNQVFRFAKKAGASYINKPKMRHYVHCYAFHCLDEEASNALRKGFKERGENVGA
WRQACYEPLVAMAARQGWDIDGIFNAHPRLSIWYVPTKLRQLC
>Gerbera_hybrid_cultivar
GLEEVFHAYGIRYLTATKIAELGFTANTLLDMKDEELDEMMNSLSHIFRWDLLVGERYGI
KAAVRAERRRLRQREHPFIVTEPGEVARGKKNGLDYLFHLYEQCREFLIQVQSIAKERGE
KCPTKVTNQVFRFAKKAGASYINKPKMRHYVHCYALHCLDEDASNALRRAFKERGENVGA
WRQACYKPLVTIAARQGWDIDAIFNTHPRLSIWYVPTKLRQLC
>Ginkgo_biloba_LFY
SREELFRHYGVRYMTLTKMVEMGFTVNTLVNMTEHELDDVIRTLVDIYRVDLLVGEKYGI
KSAVRAEKRRLRQREHPFIVTEPGELARGKKNGLDYLFDLYEQSGKFLLDVQHIAKERGE
KCPTKVTNQVFRHAKHSGAGYINKPKMRHYVHCYALHCLDVDQSNRLRRLYKERGENVGA
WRQACYYPLVVMAKENGWDIEGVFNQHEKLRIWYVPTKLRQLC
>Ginkgo_biloba_NDL
SLEDLFREYGVRYSTMAKMNEMGFTANTLVNMTEEEIEDLMKALVEIYRMDLLIGERYGI
KSAVRAEKKRLRPREHPFIVTEPGELARGKKNGLDYLFDLYEQCGKFLSEVQRIAKERGE
KCPTKVTNQVFRHAKHTGAVYINKPKMRHYVHCYALHCLDSEQSNHLRRIYKERGENVGA
WRQACYYPLVAIARESNWDIEGVFNRNEKLRIWYVPTKLRQLC
>Glycine_max_04g37900_2
GLEELFQAYGIRYYTAAKIAELGFTVSTLVDMKDEELDDMMNSLSQIFRWDLLVGERYGI
KAAVRAERRRV----TPFIVTDPGEVARGKKNGLDYLFHLYEQCREFLMQVQAIAKDRGE
KCPTKVTNQVFRYAKKAGASYINKPKMRHYVHCYALHCLDEEVSNELRRAFKERGENVGA
WRQACYKPLVAIAARQGWDIDAIFNAHPRLSIWYVPTKLRQLC
>Glycine_max_06g17170_1
GLEELFQAYGIRYYTAAKIAELGFTVSTLVDMKDEELDDMMNSLSQIFRWDLLVGERYGI
KAAVRAERRRVRQREHPFIVTEPGEVARGKKNGLDYLFHLYEQCREFLMQVQAIAKDRGE
KCPTKVTNQVFRYAKKAGASYINKPKMRHYVHCYALHCLDEEVSNELRRAFKERGENVGA
WRQACYKPLVAIAARQGWDIDAIFNAHPRLSIWYVPTKLRQLC
>Hymenophyllum_cupressiforme
------------------------------------------------------------
----------DRPREHPFIVTEPGEVARGKKNGLDYLFDLYEQCARFLDEVQQISKERGE
KCPTKVTNQVFRHAKLKGASYINKPKMRHYVHCYALHCLDLEKSNTLRKLFKERGENVGA
WRQACYYPLVDMARENGWDIEGVFVRNEKLRIWYVPTKLRQLC
>Isoetes_asiatica
-------------------------------MTDSEIEELMKVMRDSCHIELLVGEKYGI
KTAIRTQKKHLRQREHPFIVTEPGELARGKKNGLDYLFHLYEQCGRFLEEVQQICKERGE
KYPTKVTNQVFRHAKHVGASYINKPKMRHYVHCYALHCLSVEHSNHLRKLFKNRGESVGA
WRQACYYPLVEMARENHWDIEGVFNRNDRLRIWYVPTRLRQLC
>Isoetes_tegetiformans
CLEELFRDYGIRVSTLAKMTELGFTVSTLLNMTEQELEDIINAMVETYRIDLLVGERYGI
KAAIRAERREDRPREHPFIVTEPGELARGKKNGLDYLFDLYEQCGRFLEEVQHICRERGE
KCPTKVTNQVFRHAKHTGASYINKPKMRHYVHCYALHCLDTNHSNHLRKLFKDRGENVGA
WRQACYYPLVELARANNWDIEGVFNRNDKLRIWYVPTRLRQLC
>Juniperus_chinensis_LFY
CLEELFKNYGVRCITLSKMVEMGFTANTLVNLTEQELDDVVRIMAEIYSLDLLVGEKYGI
KSAIRAERRRLRQREHPFIVTEPGELARGKKNGLDYLFDLYEQCGKFLLDVQHIAKERGE
KCPTKVTNQVFRHAKHSGAGYINKPKMRHYVHCYALHCLDVEQSNRLRRSYKERGENVGA
WRQACYYPLVDMAKENGWDIEGVFNK-----------------
>Juniperus_chinensis_NDL
---------------MAKMNEMGFTANTLINMTEEEVDDLMKTLVEIYRMDLLLGERYGI
KSAIRAEKKRLRPREHPFIVTEPGELARGKKNGLDYLFDLYEQCGKFLLEVQRISKERGE
KCPTKVTNQVFRHAKYTGAVYINKPKMRHYVHCYALHCLDSEQSNHLRRIYKERGENVGA
WRQACYYPLVAIARENNWDIEGVFNRNEKLKIWYVPTKLRQ--
>Klebsormidium_subtile
VMNDLLKDYGVREHTISRMEEEGFNLNTLLSMNDEEVAEAIKMMISECGINFLVGERFGV
KMACRSGRKWLTSRGPAFQVTAFGEEGHGKKQGLDYLFELYGEAGRILEDIRAQERATGK
KPSAKVNNLVYRYAKQRGMGFINKPKMRQYLHCYALHCLDVGTSNAIRMTCRDRNKTLQA
WAECCYEPLLQMARVRGYNLESLFQLSPALAIWNVPKQLEKLC
>Lotus_japonicus_LFY
GLEELFQAYGIRYYTAAKIAELGFTVSTLVDMKDDELDDMMNSLSQIFRWDLLVGERYGI
KAAVRAERRRLRQREHPFIVTEPGEVARGKKNGLDYLFHLYEQCREFLIQVQAIAKDRGE
KCPTKVTNQVFRYAKKAGASYINKPKMRHYVHCYALHCLDEEVSNELRRGFKERGENVGA
WRQACYKPLVAIAARQGWDIDAIFNAHPRLSIWYVPTKLRQLC
>Lygodium_japonicum
SLEDLFKDYGVRITTIVKILEMGFTVNTLVNMTELEIDDVIKTMIEGFQMELLVGERYGM
KSAIRAERKRDRTREHPFIVTEPGEVARGKKNGLDYLFDLYEQCARFLDEVQQISRERGE
KCPTKVTNQVFRHAKLKGASYINKPKMRHYVHCYALHCLDREKSNYLRKLFKERGENVGA
WRQACYYPLVEMARENGWDIEGVFIRNEKLRIWYVPTKLRQLC
>Marchantia_polymorpha
TLEDLFHGYGVRIATLAKMTEMGFTVSTLVNMTEAELDDVIQTISDILQMELLVGERYGI
KSAVRAEKKHLRPREHPFIVTEPGEAARGKKNGLDYLFDLYEQCGKFLEQVQQLAREKGE
KCPTKVTNQVFRHAKHTGAGYINKPKMRHYVHCYALHCLDIDQSNALRKLYKERGENVGA
WRGACYYPLVAMARDNNWDIEGLFNRNEKLRIWYVPTKLRQLC
>Matteuccia_struthiopteris_MatstFLO
LLEDLFKEYGVRSTTIIKIMEMGFTVSTLVNMMEQEIDDVIKTMMEGYHMELLVGEKYGL
KSAIRAERKRQRTREHPFIVTEPGEVARGKKNGLDYLFDLYEQCARFLDEVQQMSRERGE
KCPTKVTNQVFRHAKLKGASYINKPKMRHYVHCYALHCLDKEKSNLLRKLFKERGENVGA
WRQACYYPLVDMARDNGWDIEGVFVRNEKLRIWYVPTKLRQLC
>Medicago_truncatula_SGL
GLEELFQAYGIRYYTAAKIAELGFTVSTLVDMKDDELDDMMNSLSQIFRWDLLVGERYGI
KAAIRAERRRLRQREHPFIVTEPGEVARGKKNGLDYLFHLYEQCREFLIQVQAIAKERGE
KCPTKVTNQVFRYAKKAGASYINKPKMRHYVHCYALHCLDEEVSNELRRGFKERGENVGA
WRQACYKPLVAIAARQGWDIDAIFNAHPRLSIWYVPTKLRQLC
>Megaceros_vincentianus
TLDELFRDYGVRPSTLETVAQMGFTVGTMINMTDEELDSLIKTMTENYRVDLLVGEKFGI
KSAVRAERRLLRPREHPFVVTEPGELARGKKNGLDYLFNLYEQAGKFLEEVQHIAREKGE
KCPTKVTNQVFRHAKVQGAGYINKPKMRQYVHCYALHCLASDKSDELRRCCKERGENVGA
WCQACYLPLIKMAKEKSWDIEGLFNSHDKLKIWYVPKKLIQLC
>Nephrolepis_exaltata
-------EYGVRSTTIIKIMEMGFTVSTLVNMMEQEIDDVIKTMTEGYHMELLVGEKYGL
KSAIRAERKRDRTREHPFIVTEPGEVARGKKNGLDYLFDLYEQCARFLDEVQQMSRERGE
KCPTKVTNQVFRHAKLKGASYINKP-----------------------------------
-------------------------------------------
>Nicotiana_tabacum_NFL1
GLEELFQAYGIRYYTAAKIAELGFTVNTLLDMKDEELDDMMNSLSQIFRWELLVGERYGI
KAAIRAERRRLRQREHPFIVTEPGEVARGKKNGLDYLFHLYEQCRDFLIQVQNIAKERGE
KCPTKVTNQVFRYAKKAGASYINKPKMRHYVHCYALHCLDEEASNALRRAFKERGENVGA
WRQACYKPLVAIAARQGWDIDTIFNAHPRLAIWYVPTRLRQLC
>Nicotiana_tabacum_NFL2
GLEELFQAYGIRYYTAAKIAELGFTVNTLLDMKDEELDDMMNSLSQIFRWELLVGERYGI
KAAIRAERRRLRQREHPFIVTEPGEVARGKKNGLDYLFHLYEQCRDFLIQVQNIAKERGE
KCPTKVTNQVFRYAKKAGASYINKPKMRHYVHCYALHCLDEEASNALRRAFKERGENVGA
WRQACYKPLVAIAARQGWDIDTIFNAHPRLAIWYVPTKLRQLC
>Nothoceros_aenigmaticus
TLDELFRDYGVRPSTLETVAQMGFTVGTMINMTDDELDSLIKTMIENYRVDLLVGEKFGI
KSAVRAERRLLRPREHPFVVTEPGELARGKKNGLDYLFNLYEQAGKFLEEVQHIAREKGE
KCPTKVTNQVFRHAKVQGAGYINKPKMRQYVHCYALHCLASDKSDELRRCCKERGENVGA
WCQACYLPLIKMAKEKSWDIEGLFNSHDKLKIWYVPKKLIQLC
>Onoclea_sensibilis
------------------------------------------------------------
----------DRTREHPFIVTEPGEVARGKKNGLDYLFDLYEQCARFLDEVQQ-------
----RVTNQVFRHAKLKGASYINKPKMRHYVHCYALHCLDKEKSNLLRKLFKERGENVGA
WRQACYYPLVDMARDNGWDIEGVFVRNEKLRIWYVPTKLRQLC
>Oryza_sativa_RFL
-LEELVAGYGVRMSTVARISELGFTASTLLAMTERELDDMMAALAGLFRWDLLLGERFGL
RAALRAERGRLRQREHPFVVTEPGEVARAKKNGLDYLFHLYEQCRLFLLQVQSMAKLHGH
KSPTKVTNQVFRYAKKVGASYINKPKMRHYVHCYALHCLDEEASDALRRAYKARGENVGA
WRQACYAPLVDISARHGFDIDAVFAAHPRLAIWYVPTRLRQLC
>Osmunda_javanica
SLEDLFKDYGVRLTTIAKVMELGFTVNTLVNMTEQEIDDVIKTMLEGYRIELLVGEKYGL
KSAIRAEKKRDRPREHPFIVTEPGEVARGKKNGLDYLFDLYEQCARFLDEVQQISKERGE
KCPTKVTNQVFRHAKLKGASYINKPKMRHYVHCYALHCLDLEKSNHLRKLFKERGENVGA
WRQACYYPLVDMARENGWDIEGVFNRNEKLRIWYVPTKLRQLC
>Petunia_x_hybrida_AFL
-LEEMFQAYGIRYYTAAKITELGFTVNTLLDMKDDELDDMMNSLSQIFRWELLVGERYGI
KAAIRAERRRLRQREHPFIVTEPGEVARGKKNGLDYLFHLYEQCRDFLIQVQNIAKERGE
KCPTKVTNQVFRFAKKAGASYINKPKMRHYVHCYALHCLDEDASNALRRAFKERGENVGA
WRQACYKPLVAIAARQGWDIDAIFNGHPRLSIWYVPTKLRQLC
>Physcomitrella_patens
RLKELFKDFGVQPSTVTVMGQMGFTLSTLINMKDEEVDFVIKSMIEEYHLDLLMGEQFGI
KAAVRAKRRLVRPREHPFIVTEPGEPAKGKKNGLDYLFDLYEQCGKFLEEVQHIAKEKGE
KCPSKVTNEVFRHAKLTGAGYINKPKMRDYVHCYALHCLDVETSNNLRKEFKERGENVGA
WCQACYFPLVTLARQNEWDIDDLFNQNDKLRIWYVPTKLRQLC
>Physcomitrella_patens_PpLFY1
RLKELFKDFGVQPSTVAVMGQMGFTLSTLINMKDEEVDFVIKSMIEEYHLDLLMGEQFGI
KAAVRAKRRLVRPREHPFIVTEPGEPAKGKKNGLDYLFDLYEQCGKFLEEVQHIAKEKGE
KCPSKVTNEVFRHAKLTGAGYINKPKMRDYVHCYALHCLDVETSNNLRKEYKERGENVGA
WCQACYFPLVKLARQNEWDIDDLFNRNDKLRIWYVPTKLRQLC
>Picea_abies_LFY
CLEELFRHYGVRYITLTKMVDMGFTVNTLVNMTEQELDDLIRTLVDIYRVELLVGEKYGI
KSAIRAEKRRLRQREHPFIVTEPGELARGKKNGLDYLFDLYEQCGKFLLDVQHIAKERGE
KCPTKVTNQVFRHAKHSGAGYINKPKMRHYVHCYALHCLDVEQSNRLRRAYKERGENVGA
WRQACYYPLVAMAKDNGWDIEGVFNKHEKLRIWYVPTKLRQLC
>Picea_abies_NDL
------------------MTEMGFTANTLVNMTEEEIEDLMKTLVEIYHMDLLIGERYGI
KSAIRAEKKRLRPREHPFIVTEPGELARGKKNGLDYLFDLYEQCGKFLLEVQRIAKEKGE
KCPTKVTNQVFRHAKHNGAVYINKPKMRHYVHCYALHCLDSEQSNHLRRLYKERGENVGA
WRQACYYPLVAIARENNWDIEGIFNRNEKLKIWYVPTKLRQLC
>>Pinus_armandii_LFY
CLEELFRNYGVRYITLTKMVDMGFTVNTLVNMTEQELDDLVRTLVEIYRVELLVGEKYGI
KSAIRAEKRRLRQREHPFIVTEPGELARGKKNGLDYLFDLYEQCGKFLLDVQHIAKERGE
KCPTKVTNQVFRHAKHSGAGYINKPKMRHYVHCYALHCLDVEQSNRLRRAYKERGENVGA
WRQACYYPLVAMAKDNGWDIEGVFNKHEKLRIWYVPTKLRQLC
>Pinus_armandii_NDL
SLEDLFKEYGVRYLTLAKMTEMGFTANTLVNMTEEEIEDLMKTLVELYHMDLLIGERYGI
KSAIRAEKKRLRPREHPFIVTEPGELARGKKNGLDYLFDLYEQCGKFLLEVQRIAKEKGE
KCPTKVTNQVFRHAKHNGAVYINKPKMRHYVHCYALHCLDSEQSNHLRRIYKERGENVGA
WRQACYYPLVAIARENNWDIEGIFNRNEKLKIWYVPTKLRQLC
>>Pinus_radiata_LFY
CLEELFRNYGVRYITLTKMVDMGFTVNTLVNMTEQELDDLVRTLVEIYRVELLVGEKYGI
KSAIRAEKRRLRQREHPFIVTEPGELARGKKNGLDYLFDLYEQCGKFLLDVQHIAKERGE
KCPTKVTNQVFRHAKHSGAGYINKPKMRHYVHCYALHCLDIEQSNRLRRAYKERGENVGA
WRQACYYPLVAMAKDNGWDIEGVFNKHEKLRIWYVPTKLRQLC
>Pinus_radiata_NDL
SLEDLFKEYGVRYVTLAKMTEMGFTANTLVNMTEEEIEDLMKTLVELYHMDLLIGERYGI
KSAIRAEKKRLRPREHPFIVTEPGELARGKKNGLDYLFDLYEQCGKFLLEVQRIAKEKGE
KCPTKVTNQVFRHAKHNGAVYINKPKMRHYVHCYALHCLDSEQSNHLRRLYKERGENVGA
WRQACYYPLVAIARENNWDIEGIFNRNEKLKIWYVPTKLRQLC
>Pisum_sativum_UNIFOLIATA
GLEELFQAYGIRYYTAAKIAELGFTVSTLVDMKDDELDDMMNSLSQIFRWDLLVGERYGI
KAAIRAERRRLRQREHPFIVTEPGEVARGKKNGLDYLFHLYEQCREFLIQVQAIAKERGE
KCPTKVTNQVFRYAKKAGASYINKPKMRHYVHCYALHCLDEEVSNELRRGFKERGENVGA
WRQACYKPLVAIAARQGWDIDAIFNAHPRLSIWYVPTKLRQLC
>Plagiogyria_japonica
LLEDLFKDYGVRTATIIKVMEMGFTVSTLVNMMEQEIDDVIKTMTEGYHMELLVGEKYGL
KSGIRAEKKRDRTREHPFIVTEPGEVARGKKNGLDYLFDLYEQCARFLDEVQQMSRERGE
KCPTKVTNQVFRHAKLKGASYINKPKMRHYVHCYALHCLDKEKSNFLRKLFKERGENVGA
WRQACYYPLVDMARDNGWDIEGVFVRNEKLRIWYVPTKLRQLC
>Polypodium_plectolens
LLEELFKEYGVRSTTIIKIMEMGFTVSTLVNMMEQEIDDVIKTMMEGYHMDLLVGEKYGL
KSAIRAEKKRDRTREHPFIVTEPGEVARGKKNGLDYLFDLYEQCARFLDEVQQMSRERGE
KCPTKVTNQVFRHAKLKGASYINKPKMRHYVHCYALHCLDKEKSNLLRKIFKERGENVGA
WRQACYYPLVDMARDNGWDIEGVFVRNEKLRIWYVPTKLRQLC
>Populus_trichocarpa
GLEELFQAYGIRYYTAAKIAELGFTVNTLLDMKDEELDEMMNSLSQIFRWDLLVGERYGI
KAAVRAERRRLRQREHPFIVTEPGEVARGKKNGLDYLFHLYEQCRDFLIQVQSIAKERGE
KCPTKVTNQVFRYAKKAGASYINKPKMRHYVHCYALHCLDEDASNALRRAFKERGENVGA
WRQACYKPLVAIASRQGWDIDSIFNAHPRLAIWYVPTKLRQLC
>Psilotum_nudum
PLRDLFKDYGVRMTTTAKVVEMGFTVNTLVNMTEQEIDDVIKTMLECYRIELLVGERYGF
KSAIRAEKKRQRTREHPFIVTEPGELARGKKNGLDYLFDLYEQCARFLDEVQQMSKERGE
KCPVKVTNQVFRHAKLKGASYINKPKMRHYVHCYALHCLDLQQSNHLRKLYKDRRENVGA
WRQACYLPLVEMARQNGWDIEGVFNRNEKLRIWYVPTKLRQLC
>Pteris_ensigormis
LLEDLFKDYGVRSTTILKVMEMGFTVNTLVNMMEQEIDEVIKTMMEGYHMELLVGEKYGL
KSAIRAERKRDRTREHPFIVTEPGEVARGKKNGLDYLFDLYEQCARFLDEVQQMSRERGE
KCPTKVTNQVFRHAKLKGASYINKPKMRHYVHCYALHCLDKEKSNFLRKQFKERGENVGA
WRQACYYPLVEMARDNGWDIEGVFVRNEKLRIWYVPTKLRQLC
>Riccia_fluitans_LFY
------------------------------------------------------------
------------------------------------------------------------
--------------------------MRHYVHCYALHCLDIDQSNALRKLYKERGENVGA
WRGACYYPLVAMARDNGWDIEGLFNRNEKLRIWYVPTKLRQL-
>Sceptridium_dissectum
SLEELFKDYGVRITTIAKVVEMGFTVSTLVNMTEQEIDDVIKTILDGYHIELLVGERYGF
KSAIRAEKRRDRTREHPFIVTEPGELARGKKNGLDYLFDLYEQCARFLDEVQQISKERGE
KCPTKVTNQVFRHAKLKGASYINKPKMRHYVHCYALHCLDLEQSNHLRKLYKDRGENVGA
WRQACYYPLVEMARQNGWDIEGVFNRNEKLRIWYVPTKLRQLC
>Selaginella_kraussiana
TLDELFKDYGVRMSTLSKMTELGFTVQTLVNMTDQELEDVIKTMLESYHVELLVGEKYGI
KSAIRAERKLDRPREHPFIVTEPGELARGKKNGLDYLFDLYEQCGKYLEEVQQQCKERGE
KCPTKVTNQVFRHAKHRGASYINKPKMRHYVHCYALHCLDLEQSNHLRKLFKDRGENVGA
WRQACYFPLVEMARSFNWDIEGVFSRNEKLRIWYVPTRLRQLC
>Selaginella_moellendorffii
TLDELFKDYGVRITTLAKMAEMGFTVQTLVNMTDQELEDVIKTMLEGYHVELLVGEKYGI
KSAIRAERKHLRPREHPFIVTEPGELARGKKNGLDYLFDLYEQCGRYLDEVQQQCKERGE
KCPTKVTNQVFRHAKHRGASYINKPKMRHYVHCYALHCLDLEQSNHLRKVFKDRGENVGA
WRQACYYPLVEMARNLNWDIEGVFSRNDKLRIWYVPTRLRQLC
>Solanum_lycopersicon
GLEELFQAYGIRYYTAAKIAELGFTVNTLLDMKDEELDDMMNSLSQIFRWDLLVGERYGI
KAAIRAEWRRLRQREHPFIVTEPGEVARGKKNGLDYLFHLYEQCRDFLIQVQTIAKERGE
KCPTKVTNQVFRYAKKAGASYINKPKMRHYVHCYALHCLDEDASNALRRAFKERGENVGA
WRQACYKPLVAIAARQGWDIDAIFNAHPRLAIWYVPTKLRQLC
>Solanum_tuberosum
------------------------------------------------------------
------------------------------------------------------------
---MQVTNQVFRYAKKAGASYINKPKMRHYVHCYALHCLDEDASNALRRAFKERGENVGA
WRQACYKPLVAIAARQGWDIDAIFNAHPRLAIWYVPTKLRQLC
>Spirodela_polyrhiza
ELEEMFQAYGVRYQTVEKIGELGFTVSTLAAMREEELEDMMAALCHVFRWELLVGERYGI
KAAVRTERRRQRQREHPFIVTEPGEVARGKKNGLDYLFHLYDQCRDFLLQVQSISRERGH
KCPTKA------------------------------------------------------
-------------------------------------------
>Thalictrum_thalictroides
TLEDFFQPYGIRYTMIAKIAELGFTVSTLLDMKDEELDDMMITLSQIVRIDLLVGEKYGI
KAAIRAERRCHRQREHPFVVTEPGEVARGKKNGLDYLFHLYQECSQYLIQVQNIAKDRGE
KCPTKVTNQVYRHAIQAGATHINKPKIRHYVHCYALHCLDEQVSNALRKAYKDRGENVGT
WRQACYEPLVKLASDHHYDIDAIFNDHPSLSIWYVPTKLRKLC
>Thlaspi_arvense
GLEGLFGAYGIRFYTAAKIAELGFTASTLLGMKDDELEDMMNSLSHIFRWELLVGERYGI
KAAVRAERRRLRQREHPFIVTEPGEVARGKKNGLDYLFHLYEQCREFLLQVQTIAKDRGE
KCPTKVTNQVFRYAKKSGASYINKPKMRHYVHCYALHCLDEDASNALRRAFKERGENVGS
WRQACYKPLVNIACRHGWDIDAVFNAHPRLSIWYVPTKLRQLC
>>Thuja_occidentalis_LFY
CLEELFKNYGVRCITLTKMVEMGFTANTLVNLTEQELDDVVRILAEIYSLDLLVGEKYGI
KSAIRAERRRLRQREHPFIVTEPGELARGKKNGLDYLFDLYEQCGKFLLDVQHIAKERGE
KCPTKVTNQVFRHAKHSGAGYINKPKMRHYVHCYALHCLDVEQSNRLRRTYKERGENVGA
WRQACYYPLVDMAKENGWDIEGVFNK-----------------
>Thuja_occidentalis_NDL
---------------MAKMTEMGFTANTLINMTEEEVDDLMKTLVEIYRMDLLLGERYGI
KSAIRAEKKRLRPREHPFIVTEPGELARGKKNGLDYLFDLYEQCGKFLLEVQRISKERGE
KCPTKVTNQVFRHAKYTGAVYINKPKMRHYVHCYALHCLDNEQSNHLRRIYKERGENVGA
WRQACYYPLVAIARENNWDIEGVFNRNEKLKIWYVPTKLRQ--
>Vittaria_lineata
LLEDLFKDYGVRSTTIMKVMEMGFTVSTLINMMEQEIDDVIKTMIEVYQMELLVGEKYGL
KSAIRAERKRDRTREHPFIVTEPGEVARGKKNGLDYLFDLYEQCGRFLDEVQQMSRERGE
KCPTKVTNQVFRHAKLKGASYINKPKMRHYVHCYALHCLDKEKSNFLRKQFKERGENVGA
WRQACYYPLVDMARDNGGGIESIFIRNEKLRIWYVPTKLRQLC
>>Zea_mays_GRMZM2G098813
-LEDLVAGYGVRPSTVARISELGFTASTLLGMTERELDDMMAALAGLFRWDVLLGERFGL
RAALRAERGRVRQREHPFVVTEPGEVARAKKNGLDYLFHLYEQCRVFLLQVQSIAKLGGH
KSPTKVTNQVFRYANKCGASYINKPKMRHYVHCYALHCLDEEASNALRRAYKSRGENVGA
WRQACYAPLVEIAARHGFDIDAVFAAHPRLAVWYVPTRLRQLC
>Zea_mays_GRMZM2G180190
-LEDLVAGYGVRPSTVARISELGFTASTLLGMTERELDDMMAALAGLFRWDVLLGERFGL
RAALRAERGRVRQREHPFVVTEPGEVARAKKNGLDYLFHLYEQCRVFLLQVQSLAKLGGH
KSPTKVTNQVFRYAKKCGASYINKPKMRHYVHCYALHCLDEEASNALRRAYKARGENVGA
WRQACYAPLVEIAARHGFDIDAVFSAHPRLTIWYVPTRLRQLC
>Zostera_marina
ELDEIFQSYGVRYATVERIRELGFTASTLVGMKDDEIDDMMGTLCHLFRWELLVGERYGI
KAAVREERRRVRQREHPFIVTEPGEVARGKKNGLDYLFHLFDQCREFLIQVQNQAKENGE
KCPSKVTNQVFRYAKKSGASYINKPKMRHYVHCYALHCLDEEVSNELRRTFKERGENVGA
WRLACYRPLVLIASHHAWDIDAVFAAHPRLAVWYVPTTLRQLC
